# Supplementary material for: Changes in the Arabidopsis RNA-binding proteome reveal novel stress response mechanisms
Source: BMC Plant Biol. 2019 Apr 11;19:139. doi: 10.1186/s12870-019-1750-x (PMC6460520; doi:10.1186/s12870-019-1750-x)
Supplement: Supplementary file 1 — mRNA-interacting proteins responsive to drought stress treatment at 1 h and 4 h treatment. (XLSX 103 kb) [file 12870_2019_1750_MOESM1_ESM.xlsx]

## Sheet: Supplementary Table 1
Table S1. mRNA interacting proteins responsive to drought stress treatment at 1hr and 4hr treatment.
Statistically significant drought stress responsive proteins post PEG treatment
		1hr		4hr
Accession	Description	log2 fold change	Adj p-value			RNA biology function
AT1G03457	RNA-binding (RRM/RBD/RNP motifs) protein	-1.76724	0.0341121			linked
AT1G04170	Eukaryotic translation initiation factor 2 gamma subunit			3.58474	0.00163065	linked
AT1G04410	Lactate/malate dehydrogenase			1.80261	0.0232387	unknown
AT1G07770	Ribosomal protein S15A	2.4591	0.0385658	1.34294	0.00679136	ribosome
AT1G10270	glutamine-rich protein 23	-0.881754	0.0283336			linked
AT1G10590	Nucleic acid-binding, OB-fold-like protein	-1.52244	0.0229985			linked
AT1G11650	RNA-binding (RRM/RBD/RNP motifs) protein, ATRBP45B	-2.59752	0.0288322			linked
AT1G13020	Eukaryotic initiation factor 4B2	-1.1881	0.0206954			linked
AT1G13440	Glyceraldehyde-3-phosphate dehydrogenase C2	2.99435	0.00463281			linked
AT1G13730	Nuclear transport factor 2	-1.02612	0.0476577	1.05478	0.033489	linked
AT1G14170	RNA-binding KH domain-containing protein			-1.27584	0.0530139	linked
AT1G15280	CASC3/Barentsz eIF4AIII binding	-1.96547	0.0262775	1.5566	0.00428759	linked
AT1G15690	Inorganic H pyrophosphatase protein			0.678119	0.0420095	unknown
AT1G16470	Proteasome subunit PAB1	2.15714	0.0486821			linked
AT1G17170	Glutathione S-transferase TAU 24	1.32481	0.0347495			unknown
AT1G17210	IAP-like protein 1			-2.10052	0.00951245	linked
AT1G20440	Cold-regulated 47	2.44008	0.0323643			unknown
AT1G20880	RNA-binding (RRM/RBD/RNP motifs) protein	-1.29313	0.0405782			linked
AT1G20950	Phosphofructokinase protein			1.76737	0.0202292	unknown
AT1G24180	Pyruvate dehydrogenase E1 component a-subunit			-0.836457	0.0451786	unknown
AT1G24510	Chaperonin 60 protein	1.63181	0.00257987			unknown
AT1G26110	Decapping 5	-1.43835	0.000117436			linked
AT1G27090	Glycine-rich protein	-1.37162	0.0463748			linked
AT1G28110	Serine carboxypeptidase-like 45			1.42854	0.019915	unknown
AT1G32790	CTC-interacting domain 11			0.908648	0.0361302	linked
AT1G49600	RNA-binding protein 47A	-2.19156	0.038068			linked
AT1G49760	Poly(A) binding protein 8	-1.38968	0.0394848			linked
AT1G50920	Nucleolar GTP-binding protein	6.53953	0.00736711			linked
AT1G52300	Zinc-binding ribosomal protein	2.3896	0.011559			ribosome
AT1G53280	Class I glutamine amidotransferase-like super protein	1.47072	0.0325324			unknown
AT1G54100	Aldehyde dehydrogenase 7B4	1.51846	0.0461115			unknown
AT1G56450	20S proteasome beta subunit G1	1.67732	0.0359435			unknown
AT1G60650	RNA-binding glycine-rich protein B1			0.639319	0.0262431	linked
AT1G62740	stress-inducible protein, putative			-1.18985	0.0307216	linked
AT1G64790	ILITYHIA	2.31763	0.04199	2.40277	0.000290917	unknown
AT1G69250	Nuclear transport factor 2	-2.17886	0.0470662			linked
AT1G74230	glycine-rich RNA-binding protein 5	-2.5624	0.00387715			linked
AT1G77510	PDI-like 1-2	1.98851	0.0338872			unknown
AT1G78900	Vacuolar ATP synthase subunit A	1.30671	0.0339781			unknown
AT1G79280	Nuclear pore anchor	2.21256	0.0236065			linked
AT2G01210	Leucine-rich repeat protein kinase	-2.54943	0.044221			unknown
AT2G03640	Nuclear transport factor 2 (NTF2) protein with RNA binding (RRM-RBD-RNP motifs) domain	-2.11849	0.0459365			linked
AT2G05710	Aconitase 3	0.777954	0.0478905			linked
AT2G07698	ATPase, F1 complex, alpha subunit protein	1.34383	0.0083618			linked
AT2G13540	ABA HYPERSENSITIVE 1 or CAP-BINDING PROTEIN 80	0.740918	0.0056874	1.7996	0.0417774	linked
AT2G16060	Hemoglobin 1	1.76278	0.0203279			unknown
AT2G17420	NADPH-dependent thioredoxin reductase A	2.03539	0.0315525			unknown
AT2G17700	ACT-like tyrosine kinase protein			-3.2078	0.0177472	unknown
AT2G17870	cold shock domain protein 3	-2.00615	0.0309124			linked
AT2G20490	Nucleolar RNA-binding Nop10p protein\			1.27165	0.0203704	linked
AT2G23350	Poly(A) binding protein 4	-1.3689	0.0428007			linked
AT2G23930	Probable small nuclear ribonucleoprotein G	-2.08587	0.0427128			linked
AT2G26400	Acireductone dioxygenase 3	2.05946	0.0188566			unknown
AT2G29960	cyclophilin 5	1.93341	0.0495107			unknown
AT2G30970	Aspartate aminotransferase 1	1.32028	0.0436571			unknown
AT2G32080	Purin-rich alpha 1	-1.57308	0.00594083			linked
AT2G32930	Zinc finger nuclease 2	-1.93416	0.0362023			linked
AT2G33340	MOS4-associated complex 3B	0.811716	0.040496			linked
AT2G33410	RNA-binding (RRM/RBD/RNP motifs) protein	-2.13289	0.00769782			linked
AT2G33845	Nucleic acid-binding, OB-fold-like protein	-3.13245	0.0292546	1.42042	0.0341393	linked
AT2G35605	SWIB/MDM2 domain superfamily protein			1.52023	0.00172923	unknown
AT2G37340	Arginine/serine-rich zinc knuckle-containing protein 33	-0.647952	0.0439566			linked
AT2G37690	AIR carboxylase, putative			1.20983	0.0226544	unknown
AT2G40290	Eukaryotic translation initiation factor 2 subunit 1			0.749633	0.0241508	linked
AT2G41100	Calcium-binding EF hand protein			-2.79695	0.00537376	unknown
AT2G47850	Zinc finger C-x8-C-x5-C-x3-H type protein	-2.29889	0.0462526			linked
AT3G01280	Voltage dependent anion channel 1	2.31642	0.0310943			unknown
AT3G02830	Zinc finger protein 1			1.40951	0.036284	linked
AT3G04610	RNA-binding KH domain-containing protein			-1.85362	0.0396171	linked
AT3G07110	Ribosomal protein L13			1.57124	0.0113462	ribosome
AT3G07660	Kinase-related protein of unknown function (DUF1296)	-0.850346	0.0438836			linked
AT3G07810	RNA-binding (RRM/RBD/RNP motifs) protein	-2.31756	0.0322486			linked
AT3G09630	Ribosomal protein L4/L1	2.2062	0.0302654			ribosome
AT3G10360	Pumilio 4			2.17385	0.0484738	linked
AT3G12680	Floral homeotic protein (HUA1)	-0.732438	0.0290063			linked
AT3G13150	Tetratricopeptide repeat like protein			1.38759	0.00362825	linked
AT3G15010	RNA-binding (RRM/RBD/RNP motifs) protein	-1.20468	0.00926888	-0.650031	0.0324716	linked
AT3G17330	Evolutionarily conserved C-terminal region 6	-5.61486	0.00277178			linked
AT3G19130	RNA-binding protein 47B	-1.96001	0.0450771			linked
AT3G22110	20S proteasome alpha subunit C1	2.70445	0.0233173			unknown
AT3G22330	Putative mitochondrial RNA helicase 2			1.89363	0.0236268	linked
AT3G23830	Glycine-rich RNA-binding protein 4			1.38866	0.0281377	linked
AT3G44310	Nitrilase 1			1.06998	0.018101	unknown
AT3G46740	Translocon at the outer envelope membrane of chloroplasts 75-III			0.660279	0.00728125	unknown
AT3G49430	SER/ARG-rich protein 34A	-1.21395	0.0303873			linked
AT3G49601	mRNA splicing factor containing protein	0.929613	0.0407822			linked
AT3G52880	Monodehydroascorbate reductase 1	1.11092	0.0402131			unknown
AT3G54670	Structural maintenance of chromosomes protein	-4.00978	0.0390853			unknown
AT3G55460	SC35-like splicing factor 30			1.11467	0.020132	linked
AT3G56240	Copper chaperone	2.66979	0.0296826			unknown
AT3G57610	Adenylosuccinate synthase	0.722824	0.0318182			unknown
AT3G58570	P-loop containing nucleoside triphosphate hydrolase			-1.3871	0.0271187	linked
AT3G58610	Ketol-acid reductoisomerase	1.42114	0.0296197			unknown
AT3G62360	Carbohydrate-binding-like fold	1.68475	0.0412025			unknown
AT3G63460	Transducin / WD 40 repeat protein			1.1749	0.0267937	linked
AT4G00830	RNA-binding (RRM/RBD/RNP motifs) protein	-1.82227	0.00623567			linked
AT4G09320	Nucleoside diphosphate kinase protein	1.82014	0.000887997			unknown
AT4G16280	RNA binding;abscisic acid binding	-3.62785	0.0181279	-1.10216	0.051805	linked
AT4G16830	Hyaluronan / mRNA binding	-1.75405	0.0376901	-2.40972	0.0204707	linked
AT4G17520	Hyaluronan / mRNA binding			-1.16603	0.000416632	linked
AT4G19610	RNA binding protein			-1.14001	0.0197241	linked
AT4G19880	Glutathione S-transferase protein			-1.20402	0.0206663	unknown
AT4G20850	Tripeptidyl peptidase ii	1.22633	0.0284878			linked
AT4G24770	31-kDa RNA binding protein	-1.6807	0.0169433			linked
AT4G25730	FtsJ-like methyltransferase protein			-1.9129	0.0313765	linked
AT4G26780	Co-chaperone GrpE protein	-1.33526	0.0424721	-1.1797	0.00212022	unknown
AT4G27000	RNA-binding (RRM/RBD/RNP motifs) protein	-2.04911	0.00549944			linked
AT4G27500	Proton pump interactor 1	-1.88818	0.0445563			linked
AT4G28440	Nucleic acid-binding, OB-fold-like protein	-2.18948	0.0325844			linked
AT4G31880	Tudor/PWWP/MBT super protein	2.32407	0.0120537			linked
AT4G36020	cold shock domain protein 1	-2.23925	0.0423124			linked
AT4G38600	Ubiquitin-transferase			-1.77975	0.00618274	unknown
AT4G38630	Regulatory particle non-ATPase 10			1.06627	0.0457039	unknown
AT4G38740	Rotamase CYP 1			2.49036	0.00555104	unknown
AT4G39260	Cold, circadian rhythm, and RNA binding 1 (GR-RBP8)	-1.76109	0.0137015	-0.952724	0.0108207	linked
AT4G39730	Lipase/lipooxygenase			0.992309	0.0439038	unknown
AT5G02530	RNA-binding (RRM/RBD/RNP motifs) protein	-2.11223	0.0368172			linked
AT5G03740	Histone deacetylase 2C	1.16425	0.00907568			unknown
AT5G04280	RNA-binding (RRM/RBD/RNP motifs) protein	-0.88337	0.0220733			linked
AT5G04430	Binding to TOMV RNA 1L			0.839928	0.00705134	linked
AT5G04590	Sulfite reductase	1.56645	0.0346747			unknown
AT5G11880	Pyridoxal-dependent decarboxylase protein	3.55333	0.0312736			unknown
AT5G12250	Beta-6 tubulin	2.67468	0.0300082			unknown
AT5G13490	ADP/ATP carrier 2	1.48498	0.00276132			unknown
AT5G15970	Stress-responsive protein (KIN2)			2.1991	0.0263995	unknown
AT5G16470	Zinc finger (C2H2 type) protein			2.9232	0.00723112	linked
AT5G18550	Zinc finger C-x8-C-x5-C-x3-H type protein	-2.77884	0.0254143			linked
AT5G19350	RNA-binding (RRM/RBD/RNP motifs) protein	-1.67062	0.0291297			linked
AT5G20890	Chaperonin 60 protein	1.78697	0.00735093			unknown
AT5G22320	Leucine-rich repeat protein			-3.99466	0.0131788	unknown
AT5G25280	Serine-rich protein			4.82728	0.0020516	unknown
AT5G26260	TRAF-like protein	2.19852	0.0443392			unknown
AT5G27470	Seryl-tRNA synthetase	3.07375	0.0369198			linked
AT5G27700	Ribosomal protein S21e	1.43055	0.0477697			ribosome
AT5G40770	Prohibitin 3	1.85761	0.0434552			unknown
AT5G43960	Nuclear transport factor 2	-2.00043	0.0222375	-0.975734	0.0290681	linked
AT5G46070	Guanylate-binding protein	3.22824	0.00366178			unknown
AT5G48180	nitrile specifier protein 5	0.876553	0.0397714	-1.07249	0.0249049	unknown
AT5G48480	Lactoylglutathione lyase / glyoxalase I protein	1.86257	0.038716			unknown
AT5G48650	Nuclear transport factor 2	-2.65655	0.0306606			linked
AT5G50250	Chloroplast RNA-binding protein 31B	-1.62169	0.0412988			linked
AT5G54430	Adenine nucleotide alpha hydrolases-like super protein	1.10607	0.0343485	-0.644771	0.045953	unknown
AT5G54810	Tryptophan synthase beta-subunit 1			-1.32793	0.0501773	unknown
AT5G54900	RNA-binding protein 45A	-2.21068	0.0295015			linked
AT5G55530	Calcium-dependent lipid-binding protein			-1.79908	0.0347055	unknown
AT5G56740	Histone acetyltransferase of the GNAT 2			1.52357	0.0427269	unknown
AT5G60980	Nuclear transport factor 2	-2.23157	0.0455516			linked
AT5G61030	Glycine-rich RNA-binding protein 3	-1.02857	0.0419094			linked
AT5G66860	Ribosomal protein L25	2.05629	0.045286			ribosome
ATMG00640	Hydrogen ion transporting ATP synthases			1.25183	0.0175586	unknown
Time-specifc drought responsive RBPs
Accession	Description	C1_UV	C2_UV	C3_UV	C1H1_UV	C1H2_UV	C1H3_UV	C4H1_UV	C4H2_UV	C4H3_UV	1H1_UV	1H2_UV	1H3_UV	4H1_UV	4H2_UV	4H3_UV
AT1G08260.1	DNA polymerase epsilon catalytic subunit	26.2413	21.3153	20.3502
AT1G20230.1	Pentatricopeptide repeat (PPR) superfamily protein	19.65	23.5218	21.9131
AT1G50030.1	target of rapamycin	23.0225	21.1998	25.994
AT2G16440.1	Minichromosome maintenance (MCM2/3/5) family protein	19.7006	21.1067	19.0924
AT3G07160.1	glucan synthase-like 10	24.5221	20.6149	18.1538
AT5G17530.3	phosphoglucosamine mutase family protein	20.8426	27.1167	22.2658
AT1G75910.1	extracellular lipase 4		20.7848	22.4453					23.0527	20.602
AT4G27070.1	tryptophan synthase beta-subunit 2		22.5218	19.4757				22.1636	19.2332
AT3G52580.1	Ribosomal protein S11 family protein		22.7442	23.3826					25.0676	25.7312
AT5G61960.1	MEI2-like protein 1		22.8437	22.3502				23.4006	22.0527	19.6551
AT3G22380.2	time for coffee		25.3291	18.5912				21.1636		22.5089
AT3G21210.1	zinc ion binding	28.1303	27.1167						24.2491	26.8308
AT4G17140.3	pleckstrin homology (PH) domain-containing protein	24.3345	18.8779					24.3104	20.1458
AT5G22010.1	replication factor C1	23.1187	24.0243					23.0001		22.2458
AT2G22090.2	RNA-binding (RRM/RBD/RNP motifs) family protein	22.1645	23.0243			21.246	22.7301
AT5G09510.1	Ribosomal protein S19 family protein	21.3504	23.4604			23.0654	20.9488
AT5G10810.1	enhancer of rudimentary protein, putative	22.5568	23.1067			22.8955	23.4406
AT5G23250.1	Succinyl-CoA ligase, alpha subunit		24.4287	21.2483		24.1809	21.1187
AT4G08950.1	Phosphate-responsive 1 family protein		22.0906	22.6721	22.0546	22.9829
AT1G52600.1	Peptidase S24/S26A/S26B/S26C family protein		23.9812	23.4606		24.5679	19.8557
AT1G58470.1	RNA-binding protein 1		23.0243	23.4606		23.419	23.9712
AT1G42440.1	FUNCTIONS IN: molecular_function unknown; INVOLVED IN: ribosome biogenesis; LOCATED IN: nucleus; EXPRESSED IN: 22 plant structures; EXPRESSED DURING: 13 growth stages; CONTAINS InterPro DOMAIN/s: AARP2CN (InterPro:IPR012948), Protein of unknown function DUF663 (InterPro:IPR007034); BEST Arabidopsis thaliana protein match is: P-loop containing nucleoside triphosphate hydrolases superfamily protein…					22.5959	24.6283		21.9271	21.1255
AT1G55820.1	Kinase-related protein of unknown function (DUF1296)				21.4697	21.0971		22.2631	21.2332	22.1255
AT2G20010.2	Protein of unknown function (DUF810)					21.1585	23.2707	22.8157	19.2332
AT5G02740.1	Ribosomal protein S24e family protein					22.8024	21.8314		22.4677	22.5792
AT5G17580.1	Phototropic-responsive NPH3 family protein					23.1434	21.7561		23.5552	19.3461
AT1G13190.1	RNA-binding (RRM/RBD/RNP motifs) family protein							22.3562	21.6215	21.1869
AT1G20110.1	RING/FYVE/PHD zinc finger superfamily protein							21.1428	20.3552	23.7312
AT1G67680.1	SRP72 RNA-binding domain							20.3552	21.3157	22.6681
AT4G12080.1	AT-hook motif nuclear-localized protein 1							22.4437	21.9271	21.8874
AT5G08510.1	Pentatricopeptide repeat (PPR) superfamily protein							20.3552	20.1	18.8346
AT5G13110.1	glucose-6-phosphate dehydrogenase 2							20.6782	20.572	20.7719
AT5G19020.1	mitochondrial editing factor 18							22.9239	18.4386	20.4093
AT5G20960.1	aldehyde oxidase 1							22.2631	20.8737	22.5089
AT5G42540.2	exoribonuclease 2							28.248	23.1116	25.6782
AT5G64100.1	Peroxidase superfamily protein							23.894	24.0527	25.0114
ATCG01310.1	ribosomal protein L2							23.1111	24.0001	24.2458
AT1G03330.1	Small nuclear ribonucleoprotein family protein				21.1967	21.9659	22.0985
AT1G06670.1	nuclear DEIH-boxhelicase				20.6396	18.274	23.1776
AT1G55150.1	DEA(D/H)-box RNA helicase family protein				22.0546	22.6396	20.6492
AT2G27880.1	Argonaute family protein				21.6869	21.8024	22.5959
AT3G04620.1	Alba DNA/RNA-binding protein				21.1967	22.8955	21.1967
AT4G21600.1	endonuclease 5				24.9775	22.8024	23.7916
AT4G26650.1	RNA-binding (RRM/RBD/RNP motifs) family protein				22.8955	22.8955	21.9932
AT5G06210.1	RNA binding (RRM/RBD/RNP motifs) family protein				22.3766	23.2174	22.5926
AT5G65900.1	DEA(D/H)-box RNA helicase family protein				22.0546	23.4804	23.4406
AT1G75340.1	Zinc finger C-x8-C-x5-C-x3-H type family protein		20.4222	20.2127		20.661	20.903		21.7004	22.7312
AT4G35785.5	RNA-binding (RRM/RBD/RNP motifs) family protein		20.7442	21.9782		21.5043	22.5034	23.8798	22.7156
AT5G47890.1	NADH-ubiquinone oxidoreductase B8 subunit, putative											23.0831	24.6955	23.6152	24.3835	23.9802
AT1G01800.1	NAD(P)-binding Rossmann-fold superfamily protein										22.394		22.3305	23.7136		17.939
AT1G04510.1	MOS4-associated complex 3A										23.3416		22.9586	22.7293	21.0996
AT1G15810.1	S15/NS1, RNA-binding protein										22.2871	18.2137	20.7456	22.4912	20.3563
AT1G22410.1	Class-II DAHP synthetase family protein										22.394	23.9226	24.3085	24.1127	22.9096	22.3463
AT1G35580.1	cytosolic invertase 1										23.394	23.1571	25.0004	21.8496	23.0127
AT1G59870.1	ABC-2 and Plant PDR ABC-type transporter family protein										21.5315	17.3206	24.193	22.2932	21.6141
AT1G80670.1	Transducin/WD40 repeat-like superfamily protein										24.4196		24.0675	20.0538	21.9621
AT2G18330.1	AAA-type ATPase family protein										21.4347		23.1441	22.4152	21.9621
AT2G31140.1	Peptidase S24/S26A/S26B/S26C family protein										21.8647		23.2169	21.0131	22.547
AT2G41530.1	S-formylglutathione hydrolase										20.7883	23.7894	23.8097	24.1127	23.7694	23.3128
AT2G46520.1	cellular apoptosis susceptibility protein, putative / importin-alpha re-exporter, putative										22.5867	23.7894	23.93	23.8496	21.9621
AT3G11130.1	Clathrin, heavy chain										22.4936		24.6955	23.3956	23.1991
AT3G12260.1	LYR family of Fe/S cluster biogenesis protein										23.9086	22.4201	22.5715	24.2281	23.2422
AT3G13290.1	varicose-related										18.4186	26.8009	21.7456	21.5277	24.4401	24.4348
AT3G21540.1	transducin family protein / WD-40 repeat family protein										29.69		23.8711	19.7665	22.2422
AT3G29310.1	calmodulin-binding protein-related										22.7566		24.6081	22.1127	21.4177
AT3G52730.1	ubiquinol-cytochrome C reductase UQCRX/QCR9-like family protein										21.5315	23.8795	26.5623	22.8496	25.3835	24.84
AT3G54110.1	plant uncoupling mitochondrial protein 1										23.7961	22.2946	21.5341	22.632	23.4026
AT4G11270.1	Transducin/WD40 repeat-like superfamily protein										26.4936		23.2403	25.2826	18.6401
AT4G35100.1	plasma membrane intrinsic protein 3										23.2305		23.0141	23.9871	23.0616
AT5G01750.2	Protein of unknown function (DUF567)										21.219		23.4561	23.2281	23.1991
AT5G13370.1	Auxin-responsive GH3 family protein										22.6741		23.9009	23.632	23.4401
AT5G20200.1	nucleoporin-related										22.5867	27.742	23.0675	20.0538	20.787
AT5G27030.2	TOPLESS-related 3										21.7242		22.1441	22.6652	18.1547	21.6038
AT5G43010.1	regulatory particle triple-A ATPase 4A										22.4936	18.6176	23.3736	23.1365	24.3246	21.6583
AT5G52240.1	membrane steroid binding protein 1										23.5867	22.9226	23.2169	24.2281	24.2632
AT1G02500.1	S-adenosylmethionine synthetase 1											25.8575	23.7291	23.1365	21.8551	23.4732
AT1G02920.1	glutathione S-transferase 7											24.2946	24.193	24.2281	23.4026	22.6847
AT1G02930.1	glutathione S-transferase 6											24.2946	24.0675	24.2281	23.1991	22.6847
AT1G04080.3	Tetratricopeptide repeat (TPR)-like superfamily protein											22.2946	21.93	22.9871	23.0127
AT1G04810.1	26S proteasome regulatory complex, non-ATPase subcomplex, Rpn2/Psmd1 subunit											21.1571	21.4561	22.9607	22.6141
AT1G09620.1	ATP binding;leucine-tRNA ligases;aminoacyl-tRNA ligases;nucleotide binding;ATP binding;aminoacyl-tRNA ligases											20.9055	23.6612	23.4346	22.547	18.1664
AT1G11860.1	Glycine cleavage T-protein family											23.0051	23.7939	23.0884	23.9621	23.3952
AT1G16350.1	Aldolase-type TIM barrel family protein											23.2946	23.041	23.16	22.6141
AT1G17180.1	glutathione S-transferase TAU 25											23.6425	21.6081	22.9607	22.0616
AT1G19870.1	IQ-domain 32											22.742	22.193	21.1127	20.7397
AT1G20620.1	catalase 3											23.8352	23.3947	23.7907	24.6783
AT1G22300.1	general regulatory factor 10											24.668	23.515	24.6976	23.9096
AT1G22400.1	UDP-Glycosyltransferase superfamily protein											23.8795	22.778	22.16	24.5297
AT1G23820.1	spermidine synthase 1											22.9226	20.0086	21.7293	22.4026
AT1G27130.1	glutathione S-transferase tau 13											23.5356	22.93	23.9871	22.8551
AT1G27450.3	adenine phosphoribosyl transferase 1											21.1857	24.4154	19.7907	23.547
AT1G28130.1	Auxin-responsive GH3 family protein											24.4499	24.778	22.3757	22.9621	23.6847
AT1G54010.1	GDSL-like Lipase/Acylhydrolase superfamily protein											23.6425	25.2519	21.6652	25.7246	24.0327
AT1G55850.1	cellulose synthase like E1											23.59	25.4154	22.3351		21.1888
AT1G62380.1	ACC oxidase 2											24.9644	20.9866	23.9871	21.4475
AT1G72330.3	alanine aminotransferase 2											25.2781	24.515	26.0823	25.869	21.4883
AT1G72550.1	tRNA synthetase beta subunit family protein											23.3587	23.7619	21.5277	23.581
AT1G75270.1	dehydroascorbate reductase 2											22.8352	21.7456	24.3351	22.2422
AT1G78570.1	rhamnose biosynthesis 1											21.7612	23.3736	21.2932	21.8551
AT1G79530.1	glyceraldehyde-3-phosphate dehydrogenase of plastid 1											22.1571	25.5623	24.7756	24.7093
AT1G80930.1	MIF4G domain-containing protein / MA3 domain-containing protein											22.4201	24.6955	19.6652	24.4026
AT2G04030.1	Chaperone protein htpG family protein											35.5823	20.6081	23.1831	19.4177	23.7489
AT2G20360.1	NAD(P)-binding Rossmann-fold superfamily protein											21.9226	20.4878	23.3143	21.7397
AT2G20530.1	prohibitin 6											23.6425	22.8097	21.1127	23.6141
AT2G21160.1	Translocon-associated protein (TRAP), alpha subunit											24.59	24.93	22.3351	22.8551
AT2G21170.1	triosephosphate isomerase											24.1927	21.5341	24.6976	20.7397
AT2G27510.1	ferredoxin 3											24.8352	20.9866	26.4346	24.7986
AT2G36390.1	starch branching enzyme 2.1											21.2137	20.268	20.9062	21.4026
AT2G43750.1	O-acetylserine (thiol) lyase B											23.5356	21.2861	24.2281	23.4026
AT2G45240.1	methionine aminopeptidase 1A											19.6832	21.7456	23.0131	19.3563
AT2G45290.1	Transketolase											23.7894	23.0935	23.5981	21.4766
AT2G47990.1	transducin family protein / WD-40 repeat family protein											22.2946	24.6955	22.7604	23.2422	22.5472
AT3G06860.1	multifunctional protein 2											19.8352	23.5715	23.1831	22.0616
AT3G07230.1	wound-responsive protein-related											22.5356	26.1316	25.3351	25.7986	22.0932
AT3G07720.1	Galactose oxidase/kelch repeat superfamily protein											19.0982	23.119	23.2502	20.5877	22.4425
AT3G15730.1	phospholipase D alpha 1											24.4201	25.6955	23.8057	25.284	24.2697
AT3G22960.1	Pyruvate kinase family protein											20.5132	22.041	22.1127	21.259
AT3G26560.1	ATP-dependent RNA helicase, putative											26.912	24.0675	21.8496	22.7397
AT3G27740.1	carbamoyl phosphate synthetase A											22.742	21.93	23.3143	23.1547
AT3G45970.1	expansin-like A1											23.5356	24.778	22.5277	23.0616
AT3G53750.1	actin 3											25.8575	23.626	23.3757	23.0127
AT3G54640.1	tryptophan synthase alpha chain											22.4201	23.0141	20.5277	23.1547
AT3G56070.1	rotamase cyclophilin 2											22.742	23.3522	22.8496	23.9621
AT3G58560.1	DNAse I-like superfamily protein											17.8637	22.9586	21.6652	22.0616
AT3G60900.1	FASCICLIN-like arabinogalactan-protein 10											22.4201	20.231	23.4537	23.9621
AT4G11010.1	nucleoside diphosphate kinase 3											25.8575	23.7456	24.3351	24.0373
AT4G21150.1	ribophorin II (RPN2) family protein											21.9055	23.8097	23.5633	24.547
AT4G24620.1	phosphoglucose isomerase 1											22.742	21.6785	23.2932	22.3246
AT4G29840.1	Pyridoxal-5'-phosphate-dependent enzyme family protein											22.2946	22.041	23.5981	23.0127	22.9258
AT4G33680.1	Pyridoxal phosphate (PLP)-dependent transferases superfamily protein											22.9226	21.9866	23.2281	23.284
AT4G34180.1	Cyclase family protein											22.9226	22.5341	23.9871	23.547	23.8103
AT4G35830.1	aconitase 1											23.1571	23.626	24.2281	23.7093
AT4G39980.1	3-deoxy-D-arabino-heptulosonate 7-phosphate synthase 1											20.7986	23.93	20.1318	21.7397
AT5G03300.1	adenosine kinase 2											23.479	22.5715	22.7293	23.3246
AT5G05000.2	translocon at the outer envelope membrane of chloroplasts 34											21.0051	23.3947	22.8782	22.7986
AT5G13520.1	peptidase M1 family protein											21.4201	24.0675	22.0638	23.4401	22.5472
AT5G19690.1	staurosporin and temperature sensitive 3-like A											15.3772	24.93	20.7907	23.1547
AT5G22780.1	Adaptor protein complex AP-2, alpha subunit											23.1571	21.7456	21.5277	20.5607	20.6038
AT5G25754.1	RNA polymerase I-associated factor PAF67											20.6832	21.8711	20.2762	22.1547
AT5G39620.1	RAB GTPase homolog G1											24.2946	25.1316	25.2826	25.284
AT5G40810.1	Cytochrome C1 family											24.2614	22.3305	23.1127	23.8551	24.4732
AT5G43830.1	Aluminium induced protein with YGL and LRDR motifs											24.0446	23.7456	23.7136	21.9621	23.0327
AT5G43940.2	GroES-like zinc-binding dehydrogenase family protein											23.8795	21.8711	23.4152	22.1547
AT5G46290.3	3-ketoacyl-acyl carrier protein synthase I											23.6931	24.4154	22.7604	23.2422
AT5G47030.1	ATPase, F1 complex, delta/epsilon subunit											27.0151	24.193	23.6976	23.8271	25.6516
AT5G55070.1	Dihydrolipoamide succinyltransferase											20.1571	23.5341	23.3757	23.0127
AT5G55660.1	DEK domain-containing chromatin associated protein											23.4201	23.041	22.9337	22.4766	19.6038
AT5G56010.1	heat shock protein 81-3											22.5356	23.515	23.2932	23.0616
AT5G56630.1	phosphofructokinase 7											20.8352	23.5715	22.0131	22.0616	21.8576
AT5G58590.1	RAN binding protein 1											24.479	22.4561	23.4537	23.547
AT5G62180.1	carboxyesterase 20											21.9562	19.9642	23.5633	22.9096
AT5G65430.3	general regulatory factor 8											23.2946	23.0675	23.8496	23.7694
AT3G13570.1	SC35-like splicing factor 30A										23.8346		21.193		16.5983	20.5472
AT4G29720.1	polyamine oxidase 5										24.3146		20.9866		21.0996	23.1322
AT4G00060.1	Nucleotidyltransferase family protein										25.9961	26.8575			24.7986	23.8103
AT1G09300.1	Metallopeptidase M24 family protein											22.2946	22.6081		19.9202	23.8103
AT1G18070.3	Translation elongation factor EF1A/initiation factor IF2gamma family protein											22.0524	22.9586		21.7397	17.7107
AT1G31730.1	Adaptin family protein											21.8352	22.0935		20.1547	19.9034
AT1G33980.2	Smg-4/UPF3 family protein											23.479	23.193		21.8551	22.5472
AT1G55310.3	SC35-like splicing factor 33											22.9226	23.041		22.547	25.1795
AT2G15440.1	Protein of unknown function (DUF579)											22.4201	29.1779		26.1771	25.3338
AT2G42490.1	Copper amine oxidase family protein											27.327	24.3085		25.7986	25.2026
AT3G51160.1	NAD(P)-binding Rossmann-fold superfamily protein											23.6425	21.6081		23.0616	23.6176
AT5G48870.1	Small nuclear ribonucleoprotein family protein											23.0831	21.7456		23.0127	21.6313
AT5G62190.1	DEAD box RNA helicase (PRH75)											16.7763	23.0935		21.3874	22.5472
AT5G66680.1	dolichyl-diphosphooligosaccharide-protein glycosyltransferase 48kDa subunit family protein										20.4347	22.5356	25.6525	23.8351	24.1991	22.4269
AT1G51980.1	Insulinase (Peptidase family M16) protein										21.5315	24.2946	24.4154	23.9871	24.2208	23.6847
AT3G26760.1	NAD(P)-binding Rossmann-fold superfamily protein										21.9086		23.5341	24.1127	22.9621
AT4G24830.1	arginosuccinate synthase family										22.0461	23.1571	24.3085	24.7756	25.0616	21.5181
AT3G55620.1	Translation initiation factor IF6										22.1716	23.3587	22.4561	23.7449		21.3297
AT3G61440.1	cysteine synthase C1										22.394	24.327	24.4154	24.2281	25.1771
AT2G47510.1	fumarase 1										22.4936	24.8124	24.6081	24.2281	24.6466	22.3952
AT2G44060.1	Late embryogenesis abundant protein, group 2										22.5867	24.6931	23.2403	24.2281	23.6783
AT3G04120.1	glyceraldehyde-3-phosphate dehydrogenase C subunit 1										22.6741	25.742	23.8407	25.954	23.3246
AT1G24360.1	NAD(P)-binding Rossmann-fold superfamily protein										22.7566	23.742	24.193	25.4819	23.6466
AT1G45145.1	thioredoxin H-type 5										22.7566	22.8352	23.93	24.4346	24.1547	22.1513
AT5G65020.1	annexin 2										22.8346	24.4499	23.1688	24.2281	23.7986
AT5G03630.1	Pyridine nucleotide-disulphide oxidoreductase family protein										22.979	24.2946	22.4956	24.6152	23.6783	23.1322
AT1G70770.1	Protein of unknown function DUF2359, transmembrane										23.0461	20.8352	23.193	23.6652	24.2422	22.4112
AT4G29480.1	Mitochondrial ATP synthase subunit G protein										23.0461		24.515	23.3351	24.7397
AT1G29900.1	carbamoyl phosphate synthetase B										23.1102	24.1927	23.6955	22.6976	22.6141	22.1702
AT4G11600.1	glutathione peroxidase 6										23.1102	24.327	22.2861	24.1127	23.547
AT3G54760.1	dentin sialophosphoprotein-related										23.1716	21.3461		24.92	21.1547
AT5G35360.3	acetyl Co-enzyme a carboxylase biotin carboxylase subunit										23.1716	24.4201	23.6437	24.5277	23.4401	21.1128
AT2G44650.1	chloroplast chaperonin 10										23.2305	25.6165	24.0675	24.1127	24.6141	24.1795
AT5G37510.2	NADH-ubiquinone dehydrogenase, mitochondrial, putative										23.3416	24.668	23.0935	24.3351	24.1547	21.9695
AT2G43810.1	Small nuclear ribonucleoprotein family protein										23.394	24.0051	22.6437	23.7604	22.6141
AT5G13440.1	Ubiquinol-cytochrome C reductase iron-sulfur subunit										23.394	23.8795	24.6081	22.1127	24.7986	20.3628
AT2G46280.1	TGF-beta receptor interacting protein 1										23.6311	23.59	23.4956	23.7293	23.1089
AT1G27950.1	glycosylphosphatidylinositol-anchored lipid protein transfer 1										23.979	23.8352	23.5899	24.9871	25.284
AT1G74020.1	strictosidine synthase 2										23.979	23.3587	22.9586	24.1127	24.3835	23.0327
AT2G32060.1	Ribosomal protein L7Ae/L30e/S12e/Gadd45 family protein										23.979	24.8795		24.2281	24.3445	22.2784
AT1G74100.1	sulfotransferase 16										24.1102	24.6425	22.7456	24.5277	22.6783
AT2G27720.2	60S acidic ribosomal protein family										24.2871	26.479	25.1316	24.9871	26.1205	24.9802
AT4G00860.1	Protein of unknown function (DUF1138)										24.9961	25.2614	23.93	23.6976	24.4401	22.6847
AT1G21610.3	wound-responsive family protein										27.4005		22.2861	21.2058	21.3874
AT4G20830.1	FAD-binding Berberine family protein											19.0982	21.9866	22.9871	23.0127	23.9802
AT1G04820.1	tubulin alpha-4 chain											20.2681	23.5341	23.9871	22.4026
AT5G19760.1	Mitochondrial substrate carrier family protein											21.6218	26.4154	25.1127	24.6939	24.0833
AT3G44110.1	DNAJ homologue 3											21.663	24.6081	22.2932	22.8551
AT5G42570.1	B-cell receptor-associated 31-like											22.021	22.5715	20.9062	22.4766
AT2G40660.1	Nucleic acid-binding, OB-fold-like protein											22.1426	23.8861	23.5981	22.7986
AT1G14610.1	valyl-tRNA synthetase / valine--tRNA ligase (VALRS)											22.1571	24.0675	23.5456	22.7397	26.5472
AT4G31180.1	Class II aminoacyl-tRNA and biotin synthetases superfamily protein											22.4201	23.5715	19.6118	23.4766	20.3628
AT5G08530.1	51 kDa subunit of complex I											22.4201	22.6785	23.2281	24.0854
AT1G31812.1	acyl-CoA-binding protein 6											22.5356	22.3736	23.8496	23.8271	22.3463
AT3G11830.1	TCP-1/cpn60 chaperonin family protein											22.6425	23.4154	24.4346	23.3642	22.0327
AT5G24530.1	2-oxoglutarate (2OG) and Fe(II)-dependent oxygenase superfamily protein											22.6425	22.778	23.0884	21.4766
AT1G33590.1	Leucine-rich repeat (LRR) family protein											22.742	22.7124	23.8496	23.9361
AT5G65720.1	nitrogen fixation S (NIFS)-like 1											22.742	24.93	24.2281	23.6141	20.6038
AT5G23540.1	Mov34/MPN/PAD-1 family protein											22.8352	23.4154	24.4346	23.4766
AT2G24200.1	Cytosol aminopeptidase family protein											23.1571	23.041	24.1127	23.7093	19.6038
AT3G12490.2	cystatin B											23.2275	22.193	24.6152	24.0616	23.1322
AT5G15650.1	reversibly glycosylated polypeptide 2											23.2946	25.0004	21.7907	24.1547	22.2072
AT1G29980.1	Protein of unknown function, DUF642											23.3587	22.93	23.6976	23.8826
AT5G05010.1	clathrin adaptor complexes medium subunit family protein											23.3587	23.626	22.4537	23.6141
AT3G60820.1	N-terminal nucleophile aminohydrolases (Ntn hydrolases) superfamily protein											23.5356	23.8407	25.0513	24.0127	23.3128
AT4G35630.1	phosphoserine aminotransferase											23.7894	25.1316	24.5277	24.7986	23.8103
AT5G42790.1	proteasome alpha subunit F1											23.8352	22.6437	24.3351	24.3642
AT4G01290.1	unknown protein; FUNCTIONS IN: molecular_function unknown; INVOLVED IN: biological_process unknown; LOCATED IN: cellular_component unknown; EXPRESSED IN: 24 plant structures; EXPRESSED DURING: 15 growth stages; Has 1744 Blast hits to 1308 proteins in 219 species: Archae - 0; Bacteria - 241; Metazoa - 793; Fungi - 253; Plants - 108; Viruses - 0; Other Eukaryotes - 349 (source: NCBI BLink).											23.9226	21.7456	22.0131	22.0616	21.6583
AT1G65820.3	microsomal glutathione s-transferase, putative											24.0446	27.515	24.7756	25.3835
AT1G75330.1	ornithine carbamoyltransferase											24.1206	22.8407	23.9871	23.8271
AT1G11910.1	aspartic proteinase A1											24.1927	23.856	24.2281	24.3045
AT1G04270.1	cytosolic ribosomal protein S15											24.2946	23.6437	26.9371	24.9361
AT4G31340.1	myosin heavy chain-related											24.2946	19.0517	22.3757	22.4026
AT1G33790.2	jacalin lectin family protein											24.3587	24.0675	23.4346	24.1991	24.0833
AT1G07140.1	Pleckstrin homology (PH) domain superfamily protein											24.5356	22.4154	24.1127	22.4766	22.5472
AT4G34050.1	S-adenosyl-L-methionine-dependent methyltransferases superfamily protein											24.5631	20.8711	21.2932	21.1903	21.6313
AT2G27100.1	C2H2 zinc-finger protein SERRATE (SE)											24.8352	21.5341	21.4537	21.6141
AT2G47730.1	glutathione S-transferase phi 8											25.0446	24.193	23.3143	23.3642
AT1G27310.1	nuclear transport factor 2A											25.064	23.8253	24.2281	24.9361	23.3952
AT1G79920.1	Heat shock protein 70 (Hsp 70) family protein											25.327	18.4878	23.8496	20.7154
AT4G09000.2	general regulatory factor 1											25.742	23.8253	24.1127	24.4946
AT1G07790.1	Histone superfamily protein											23.7894	24.4154		24.3445	21.5181
AT1G16700.1	Alpha-helical ferredoxin											24.479	22.9009		23.8551	20.9908
AT1G30230.2	Glutathione S-transferase, C-terminal-like;Translation elongation factor EF1B/ribosomal protein S6											25.8575	24.856	21.5981	23.7397
AT2G30110.1	ubiquitin-activating enzyme 1											22.4201	23.2403	23.5808	22.9621
AT4G28510.1	prohibitin 1										21.1474	24.2946	22.8407	24.2281	22.6141
AT3G19390.1	Granulin repeat cysteine protease family protein											21.8708	23.2169	22.4912	22.4766	23.9258
AT5G16930.1	AAA-type ATPase family protein										23.1102	19.6007	19.2496
AT1G43800.1	Plant stearoyl-acyl-carrier-protein desaturase family protein										21.7566	20.3712	22.9586
AT3G13160.1	Tetratricopeptide repeat (TPR)-like superfamily protein										24.2014	21.5576	22.2861
AT3G56090.1	ferritin 3										23.2871	22.1131	23.515
AT1G79150.1	binding										22.9086	22.742	23.7124
AT1G09770.1	cell division cycle 5										23.5867	22.9226	24.515
AT1G52380.1	NUP50 (Nucleoporin 50 kDa) protein										25.368	23.8352	20.5188
AT1G12270.1	stress-inducible protein, putative										23.4936	23.9226	22.9009
AT4G26110.1	nucleosome assembly protein1;1										22.7566	24.0446	22.5715
AT5G20940.1	Glycosyl hydrolase family protein										25.8155	24.1206	25.3085
AT1G14900.1	high mobility group A										22.5867	24.742	24.0675
AT3G07480.1	2Fe-2S ferredoxin-like superfamily protein										22.2871	24.7659	21.6785
AT3G17390.1	S-adenosylmethionine synthetase family protein										21.4936	24.8795	25.856
AT4G02840.2	Small nuclear ribonucleoprotein family protein										25.0051	25.1571	25.363
AT1G08730.1	Myosin family protein with Dil domain										20.7242	17.9727	22.4154
AT1G15940.1	Tudor/PWWP/MBT superfamily protein										24.3146	19.5132	21.8097
AT1G77030.1	hydrolases, acting on acid anhydrides, in phosphorus-containing anhydrides;ATP-dependent helicases;nucleic acid binding;ATP binding;RNA binding;helicases										21.6046	22.9009	23.9155
AT3G62830.1	NAD(P)-binding Rossmann-fold superfamily protein										22.1716	27.2015	23.0675
AT4G02570.1	cullin 1										24.7566	22.9226	22.2861
AT4G20740.1	Pentatricopeptide repeat (PPR-like) superfamily protein										22.6741	20.3092	20.5789
AT4G38780.1	Pre-mRNA-processing-splicing factor										25.4936	23.6311	20.3736
AT5G09390.1	CD2-binding protein-related										22.4936	21.78	20.5341
AT5G59710.1	VIRE2 interacting protein 2										20.8497	20.7456	21.9866
AT1G43910.1	P-loop containing nucleoside triphosphate hydrolases superfamily protein										22.1571	22.6425	23.856
AT1G49240.1	actin 8										24.1927	24.2614	24.778
AT1G56410.1	EARLY-RESPONSIVE TO DEHYDRATION 2, heat shock protein 70 (Hsp 70) family protein										24.6081	24.668	25.7374
AT1G58230.1	BEACH-DOMAIN HOMOLOG B										20.8711	25.1927	22.7124
AT2G06990.1	RNA helicase, ATP-dependent, SK12/DOB1 protein										22.8352	22.4201	21.9866
AT2G17510.2	ribonuclease II family protein										22.3305	19.6832	23.4561
AT2G20990.3	synaptotagmin A										25.1316	20.2137	25.6525
AT2G26890.1	DNAJ heat shock N-terminal domain-containing protein										20.9395	20.3712	23.3522
AT2G31670.1	Stress responsive alpha-beta barrel domain protein										22.7124	23.9644	22.6437
AT2G31725.1	Eukaryotic protein of unknown function (DUF842)										23.7291	22.742	21.9866
AT3G03920.1	H/ACA ribonucleoprotein complex, subunit Gar1/Naf1 protein										22.2403	25.2102	26.8175
AT4G30330.1	Small nuclear ribonucleoprotein family protein										22.2403	21.6832	23.5899
AT5G01500.1	thylakoid ATP/ADP carrier										21.6832	21.2681	21.6081
AT5G12330.4	Lateral root primordium (LRP) protein-related										23.193	22.0831	22.6785
AT5G13570.2	decapping 2										21.9866	28.327	21.5341
AT5G16780.1	SART-1 family										24.778	23.742	22.193
AT5G20990.1	molybdopterin biosynthesis CNX1 protein / molybdenum cofactor biosynthesis enzyme CNX1 (CNX1)										24.6931	24.6425	22.041
AT5G23680.1	Sterile alpha motif (SAM) domain-containing protein										20.7456	24.6931	20.0303
AT5G55300.2	DNA topoisomerase I alpha										20.4742	16.9987	23.3947
AT2G36480.3	ENTH/VHS family protein										21.2871	28.9384	20.2121
AT5G61140.2	U5 small nuclear ribonucleoprotein helicase										22.8346	20.7456	22.5341
AT1G31280.1	Argonaute family protein										22.5341	22.8352	23.8253
AT1G09560.1	germin-like protein 5										22.8352	23.742	25.3085
AT4G22220.1	SufE/NifU family protein										24.394	24.59	23.856
AT3G15660.1	glutaredoxin 4										24.5867	22.742	23.93
AT1G09140.1	SERINE-ARGININE PROTEIN 30													20.3101	21.0027	20.3628
AT5G26210.1	alfin-like 4													20.6652	22.7986	18.2819
AT5G49930.1	zinc knuckle (CCHC-type) family protein													20.6652	22.4026	19.9908
AT1G10170.1	NF-X-like 1													20.7907	22.6141	21.9034
AT5G64250.2	Aldolase-type TIM barrel family protein													20.7907	22.7986	19.6038
AT5G67240.1	small RNA degrading nuclease 3													21.0131	21.4621	20.2253
AT4G29680.1	Alkaline-phosphatase-like family protein													21.2932	20.8101	18.69
AT3G20330.1	PYRIMIDINE B													21.4537	20.5332	20.8576
AT1G34360.1	translation initiation factor 3 (IF-3) family protein													21.7293	22.547	19.7107
AT3G62120.1	Class II aaRS and biotin synthetases superfamily protein													22.0131	23.9876	21.0327
AT4G13780.1	methionine--tRNA ligase, putative / methionyl-tRNA synthetase, putative / MetRS, putative													22.0131	21.4766	22.5472
AT3G07320.1	O-Glycosyl hydrolases family 17 protein													22.1127	23.3642	22.2609
AT5G42740.1	Sugar isomerase (SIS) family protein													22.2932	24.3835	20.2253
AT1G79440.1	aldehyde dehydrogenase 5F1													22.3351	21.1903	21.2253
AT2G32240.1	FUNCTIONS IN: molecular_function unknown; INVOLVED IN: response to cadmium ion; LOCATED IN: plasma membrane; EXPRESSED IN: 25 plant structures; EXPRESSED DURING: 13 growth stages; CONTAINS InterPro DOMAIN/s: Prefoldin (InterPro:IPR009053); BEST Arabidopsis thaliana protein match is: unknown protein (TAIR:AT1G05320.3); Has 470429 Blast hits to 168274 proteins in 4282 species: Archae - 6896; Bacter…													22.4912	21.1182	21.9034
AT2G38410.1	ENTH/VHS/GAT family protein													22.5981	18.05	23.3128
AT3G03070.1	NADH-ubiquinone oxidoreductase-related													22.7604	23.9096	23.9258
AT1G25350.2	glutamine-tRNA ligase, putative / glutaminyl-tRNA synthetase, putative / GlnRS, putative													22.8782	21.7397	22.1322
AT1G15340.1	methyl-CPG-binding domain 10													22.9062	22.1547	21.5181
AT2G39010.1	plasma membrane intrinsic protein 2E													22.9062	24.7246	23.8103
AT2G43920.1	S-adenosyl-L-methionine-dependent methyltransferases superfamily protein													23.0638	23.1089	23.1322
AT3G55220.1	Cleavage and polyadenylation specificity factor (CPSF) A subunit protein													23.0884	21.7397	22.5472
AT2G16950.1	transportin 1													23.16	18.5332	26.1322
AT5G06460.1	ubiquitin activating enzyme 2													23.2058	23.6141	22.1322
AT2G15690.1	Tetratricopeptide repeat (TPR)-like superfamily protein													23.2281	23.0127	21.9908
AT4G28910.2	novel interactor of JAZ													23.2281	22.3246	22.0327
AT5G41970.1	Metal-dependent protein hydrolase													23.3956	22.547	22.2957
AT3G02180.1	SPIRAL1-like3													23.5277	23.1991	23.6176
AT3G23600.1	alpha/beta-Hydrolases superfamily protein													23.5808	24.1771	22.8103
AT2G37760.2	NAD(P)-linked oxidoreductase superfamily protein													23.6487	22.6783	21.8341
AT5G26830.1	Threonyl-tRNA synthetase													23.6652	26.0002	20.6038
AT5G10920.1	L-Aspartase-like family protein													23.6815	21.7397	20.8576
AT2G38750.1	annexin 4													23.6976	23.9361	19.8103
AT5G05730.2	anthranilate synthase alpha subunit 1													23.7604	22.4766	23.3128
AT1G69530.3	expansin A1													23.9871	24.7546	22.8103
AT4G29690.1	Alkaline-phosphatase-like family protein													23.9871	23.9621	20.9908
AT3G02230.1	reversibly glycosylated polypeptide 1													24.5277	22.3246	24.9258
AT3G13470.1	TCP-1/cpn60 chaperonin family protein													25.4819	22.4766	22.0119
AT3G11510.1	Ribosomal protein S11 family protein													25.7756	27.6059	25.0327
AT5G03100.1	F-box/RNI-like superfamily protein													27.657	22.1547	22.6847
AT5G18690.1	arabinogalactan protein 25													28.4935	23.8551	23.8103
AT1G15440.1	periodic tryptophan protein 2													21.9695	23.0127	26.3546
AT1G52400.1	beta glucosidase 18													24.9532	26.1771	16.4883
AT1G71770.1	poly(A)-binding protein 5													23.4732	20.3246	21.0733
AT2G22400.1	S-adenosyl-L-methionine-dependent methyltransferases superfamily protein													22.8103	21.6141	20.9034
AT2G36620.1	ribosomal protein L24													22.5472	24.2632	22.8103
AT2G42520.1	P-loop containing nucleoside triphosphate hydrolases superfamily protein													21.587	21.9621	21.7107
AT2G43650.1	Sas10/U3 ribonucleoprotein (Utp) family protein													21.7397	22.9621	22.5472
AT3G05000.1	Transport protein particle (TRAPP) component													23.2253	21.7397	19.3628
AT3G12130.1	KH domain-containing protein / zinc finger (CCCH type) family protein													23.8692	22.7397	19.7107
AT3G22230.1	Ribosomal L27e protein family													21.3952	24.0127	22.3463
AT3G23390.1	Zinc-binding ribosomal protein family protein													23.1322	22.9096	21.5472
AT3G25700.1	Eukaryotic aspartyl protease family protein													21.3952	21.9621	23.2253
AT4G00660.2	RNAhelicase-like 8													22.0733	23.4766	23.3952
AT4G25890.1	60S acidic ribosomal protein family													20.7614	22.4026	23.3952
AT4G35090.1	catalase 2													21.3952	22.4766	18.4641
AT4G35890.1	LA RELATED PROTEIN 1C, winged-helix DNA-binding transcription factor family protein													22.7301	22.2422	20.7614
AT5G44200.1	CAP-binding protein 20													21.3896	22.1547	22.5472
AT5G52380.1	VASCULAR-RELATED NAC-DOMAIN 6													22.3041	22.7397	21.0733
AT5G65260.1	RNA-binding (RRM/RBD/RNP motifs) family protein													22.9621	23.547	24.3952
AT2G18150.1	Peroxidase superfamily protein													20.5277	22.9621	22.3246
AT4G28360.1	Ribosomal protein L22p/L17e family protein													20.6652	20.2922	20.5277
AT4G07410.1	Transducin family protein / WD-40 repeat family protein													21.0131	19.9621	23.9258
AT5G51660.1	cleavage and polyadenylation specificity factor 160													21.1127	20.6141	23.9258
AT4G04940.1	transducin family protein / WD-40 repeat family protein													21.2932	20.6141	21.5277
AT1G54490.1	exoribonuclease 4													21.2932	21.2757	21.5277
AT5G58040.1	homolog of yeast FIP1 [V]													21.2932	20.6141	20.2957
AT2G15620.1	nitrite reductase 1													21.8496	22.2422	22.2422
AT1G76860.1	Small nuclear ribonucleoprotein family protein													21.8496	24.4766	22.9621
AT2G20760.1	Clathrin light chain protein													21.9062	22.1547	22.4026
AT1G76160.1	SKU5 similar 5													21.9062	22.4026	22.7397
AT2G45810.1	DEA(D/H)-box RNA helicase family protein													21.9062	22.4766	22.9621
AT5G22440.1	Ribosomal protein L1p/L10e family													22.7907	23.284	21.2957
AT1G15750.1	Transducin family protein / WD-40 repeat family protein													22.8496	22.7397	22.9062
AT4G14342.1	Splicing factor 3B subunit 5/RDS3 complex subunit 10													22.8782	22.1547	23.0131
AT2G03760.1	sulphotransferase 12													22.9062	21.9621	21.2957
AT1G41830.1	SKU5-similar 6													23.0131	22.6141	21.2957
AT2G20450.1	Ribosomal protein L14													23.1127	24.0127	21.5758
AT3G12915.1	Ribosomal protein S5/Elongation factor G/III/V family protein													23.2719	22.9621	23.581
AT1G25490.1	ENHANCED ETHYLENE RESPONSE 1													23.4346	22.6141	21.5758
AT4G29130.1	hexokinase 1													23.5456	21.9621	23.5456
AT1G09210.1	calreticulin 1b													23.7136	22.547	23.4026
AT3G25780.1	allene oxide cyclase 3													23.8496	24.2632	23.9871
AT4G04950.1	thioredoxin family protein													24.5277	21.3719	23.0527
AT1G09780.1	Phosphoglycerate mutase, 2,3-bisphosphoglycerate-independent													24.6152	24.2208	22.2422
AT3G10920.1	manganese superoxide dismutase 1													24.92	23.8271	22.6141
AT5G66470.1	RNA binding;GTP binding													26.7945	25.5641	23.4026
AT5G20830.1	sucrose synthase 1													25.5277	24.7986	23.8103
AT1G53750.1	regulatory particle triple-A 1A													23.9871	24.1991	23.0327
AT2G21580.1	Ribosomal protein S25 family protein													21.1127	26.869	25.5472
AT4G27090.1	Ribosomal protein L14													25.1716	26.3835	24.8977
AT4G02520.1	glutathione S-transferase PHI 2													22.9062	25.6466	24.0327
AT2G44350.2	Citrate synthase family protein													24.92	24.1547	22.2957
AT5G54510.1	Auxin-responsive GH3 family protein													23.7756	20.8101	21.458
AT1G52760.1	lysophospholipase 2													24.1127	22.1547	19.8103
AT5G11520.1	aspartate aminotransferase 3													25.8131	24.5641	21.9908
AT4G27450.1	Aluminium induced protein with YGL and LRDR motifs													24.1127	25.0616	23.7489
AT1G29880.1	glycyl-tRNA synthetase / glycine--tRNA ligase													24.5277	24.5976	23.9802
AT2G21620.2	Adenine nucleotide alpha hydrolases-like superfamily protein													23.1831	23.4401	23.9802
AT3G09440.1	Heat shock protein 70 (Hsp 70) family protein													25.0513	24.3045	22.5327
AT5G02960.1	Ribosomal protein S12/S23 family protein													22.9062	26.0616	24.1322
AT3G08580.1	ADP/ATP carrier 1													27.0196	28.0616	26.1322
AT3G43190.1	sucrose synthase 4													23.7449	24.6304	21.1513
AT1G51580.1	RNA-binding KH domain-containing protein													21.2332	20.7635	20.9034
AT4G34260.1	1,2-alpha-L-fucosidases													19.4986	21.0027	22.9258
AT1G55040.1	zinc finger (Ran-binding) family protein													25.8853	21.0616	21.0733
AT5G46750.1	ARF-GAP domain 9													21.7907	21.9621	21.9908
AT3G13860.1	heat shock protein 60-3A													24.1127	22.7986	20.9034
AT5G58070.1	temperature-induced lipocalin													25.0513	22.9096	22.5181
AT1G10840.1	translation initiation factor 3 subunit H1													22.2058	23.0127	24.3546
AT1G71310.2	cobalt ion binding													22.9871	23.1089	23.3128
AT5G16390.1	chloroplastic acetylcoenzyme A carboxylase 1													25.0513	23.1547	19.2108
AT2G28000.1	chaperonin-60alpha													25.4346	23.284	21.6038
AT4G04210.1	plant UBX domain containing protein 4													23.2281	23.3642	19.9908
AT2G21390.1	Coatomer, alpha subunit													23.6487	23.5123	23.1322
AT5G60640.1	PDI-like 1-4													24.92	23.581	21.8576
AT5G09650.1	pyrophosphorylase 6													24.3351	23.7397	22.9258
AT3G20050.1	T-complex protein 1 alpha subunit													23.8496	23.7694	21.1513
AT1G15480.1	Tetratricopeptide repeat (TPR)-like superfamily protein													23.7449	23.8271	22.4425
AT3G13930.1	Dihydrolipoamide acetyltransferase, long form protein													23.8496	23.8826	20.7107
AT2G27020.1	20S proteasome alpha subunit G1													24.9871	24.2422	23.5472
AT4G35850.1	Pentatricopeptide repeat (PPR) superfamily protein													21.9607	24.4585	22.2432
AT4G20980.1	Eukaryotic translation initiation factor 3 subunit 7 (eIF-3)													23.0884	24.4585	24.5107
AT3G02770.1	Ribonuclease E inhibitor RraA/Dimethylmenaquinone methyltransferase													23.0387	24.7986	23.0327
AT3G60750.1	Transketolase													24.5277	25.0616	24.6176
AT1G09640.1	Translation elongation factor EF1B, gamma chain													25.5277	25.284	24.9802
AT2G38540.1	lipid transfer protein 1													24.7756	25.3835	24.6516
AT3G61110.1	ribosomal protein S27													26.4346	26.0002	25.1795
AT1G33140.1	Ribosomal protein L6 family													25.6152	26.3346	23.9258
AT1G67430.1	Ribosomal protein L22p/L17e family protein													24.4346	26.6861	25.3751
