# Supplementary material for: Changes in the Arabidopsis RNA-binding proteome reveal novel stress response mechanisms
Source: BMC Plant Biol. 2019 Apr 11;19:139. doi: 10.1186/s12870-019-1750-x (PMC6460520; doi:10.1186/s12870-019-1750-x)
Supplement: Supplementary file 6 — Co-expression analysis of the most up - and/or down- regulated proteins mined using the ATTED database (http://atted.jp/top_search.shtml#GeneTable). (XLS 190 kb) [file 12870_2019_1750_MOESM6_ESM.xls]

## Sheet: coex_list for selected RBPs
Supplementary Table 6. Co-expression analysis of the most up - and / or down- regulated proteins mined using ATTED database (http://atted.jp/top_search.shtml#GeneTable)
Locus represent the top 300 co-expressed proteins with the protein of interest and drRBP are the proteins from the co-expressed set that are present in our drRBP. The proteins in bold red are up-regulated and in bold black are down-regulated, while proteins in light grey are time specific following PEG treatment; In yellow is the accession of the locus.
Locus (Nucleolar GTP-binding protein: 1H most up-regulated)	drRBP	Locus (Guanylate-binding protein: one of 1H most up-reg)	drRBP	Locus (Evolutionarily conserved C-terminal region 6: 1H most down-regulated)	drRBP	Locus (Flowering time control: one of the most down regulated at 1 and 4H)	drRBP	Locus (ILITHYA one of the most-up reg 1and 4H	drRBP	Locus (Serine rich protein:4H most up reg)	drRBP	Locus (LRR: 4H most down reg)	drRBP	Locus (ACT-like tyrosine kinase protein: one of the most down-reg at 4H)	drRBP	Locus (Adenine nucleotide alpha hydrolases-like super protein; 1H up least and least decrease at 4H)	drRBP
AT1G04170	AT1G04170	AT1G09620	AT1G09620	AT1G29880	AT1G29880	AT1G10170	AT1G10170	AT1G04080	AT1G04080	AT4G27450	AT4G27450	AT1G12270	AT1G12270	AT1G11910	AT1G11910	AT1G07140	AT1G07140
AT1G04510	AT1G04510	AT1G09770	AT1G09770	AT2G04030	AT2G04030	AT1G15280	AT1G15280	AT1G04170	AT1G04170	AT5G01750	AT5G01750	AT1G14610	AT1G14610	AT1G15280	AT1G15280	AT1G09140	AT1G09140
AT1G09620	AT1G09620	AT1G12270	AT1G12270	AT3G13470	AT3G13470	AT1G15750	AT1G15750	AT1G09620	AT1G09620	AT5G10860	AT5G10860	AT1G15940	AT1G15940	AT1G26110	AT1G26110	AT1G10590	AT1G10590
AT1G10270	AT1G10270	AT1G13020	AT1G13020	AT3G17330	AT3G17330	AT1G17210	AT1G17210	AT1G13730	AT1G13730	AT5G13570	AT5G13570	AT1G50920	AT1G50920	AT1G33980	AT1G33980	AT1G11910	AT1G11910
AT1G12270	AT1G12270	AT1G14610	AT1G14610	AT5G59710	AT5G59710	AT1G20880	AT1G20880	AT1G14610	AT1G14610	AT5G25280	AT5G25280	AT1G52380	AT1G52380	AT1G54490	AT1G54490	AT1G16470	AT1G16470
AT1G14610	AT1G14610	AT1G15280	AT1G15280	AT4G22340		AT1G21610	AT1G21610	AT1G15440	AT1G15440	AT3G26510		AT1G79150	AT1G79150	AT2G17700	AT2G17700	AT1G26110	AT1G26110
AT1G15440	AT1G15440	AT1G15340	AT1G15340	AT3G18750		AT1G54490	AT1G54490	AT1G16350	AT1G16350	AT5G11090		AT2G06990	AT2G06990	AT3G58570	AT3G58570	AT1G26630	AT1G26630
AT1G15810	AT1G15810	AT1G15940	AT1G15940	AT2G29510		AT1G55310	AT1G55310	AT1G18080	AT1G18080	AT5G61590		AT2G18330	AT2G18330	AT3G63460	AT3G63460	AT1G55310	AT1G55310
AT1G18070	AT1G18070	AT1G18070	AT1G18070	AT1G17360		AT2G17510	AT2G17510	AT1G20950	AT1G20950	AT1G26800		AT2G40660	AT2G40660	AT4G02570	AT4G02570	AT1G56450	AT1G56450
AT1G24510	AT1G24510	AT1G19870	AT1G19870	AT1G49840		AT2G38410	AT2G38410	AT1G24510	AT1G24510	AT4G35750		AT2G43650	AT2G43650	AT4G15410	AT4G15410	AT1G74230	AT1G74230
AT1G25350	AT1G25350	AT1G26110	AT1G26110	AT3G01180		AT4G16280	AT4G16280	AT1G25350	AT1G25350	AT1G27290		AT3G11710	AT3G11710	AT4G28910	AT4G28910	AT2G01140	AT2G01140
AT1G29900	AT1G29900	AT1G31730	AT1G31730	AT5G15450		AT4G38600	AT4G38600	AT1G29880	AT1G29880	AT3G52060		AT3G21540	AT3G21540	AT4G38600	AT4G38600	AT2G17870	AT2G17870
AT1G49760	AT1G49760	AT1G50200	AT1G50200	AT3G11670		AT5G08450	AT5G08450	AT1G29900	AT1G29900	AT1G56220		AT4G19610	AT4G19610	AT5G46070	AT5G46070	AT2G24200	AT2G24200
AT1G50920	AT1G50920	AT1G50920	AT1G50920	AT3G01810		AT5G16780	AT5G16780	AT1G49760	AT1G49760	AT2G45170		AT4G25730	AT4G25730	AT5G58040	AT5G58040	AT2G27020	AT2G27020
AT1G52380	AT1G52380	AT1G79280	AT1G79280	AT5G63700		AT5G58040	AT5G58040	AT1G50920	AT1G50920	AT2G04690		AT4G26110	AT4G26110	AT5G64250	AT5G64250	AT2G29960	AT2G29960
AT1G72550	AT1G72550	AT1G80930	AT1G80930	AT1G55960		AT3G27260		AT1G64790	AT1G64790	AT1G28330		AT5G22320	AT5G22320	AT1G17550		AT2G33410	AT2G33410
AT1G80930	AT1G80930	AT2G06990	AT2G06990	AT1G56670		AT3G06290		AT1G72550	AT1G72550	AT3G06380		AT5G49930	AT5G49930	AT5G13020		AT3G04120	AT3G04120
AT2G06990	AT2G06990	AT2G27100	AT2G27100	AT3G26570		AT3G54230		AT1G79280	AT1G79280	AT4G13830		AT5G52380	AT5G52380	AT5G07290		AT3G06860	AT3G06860
AT2G18330	AT2G18330	AT2G43650	AT2G43650	AT1G29530		AT5G23150		AT2G04030	AT2G04030	AT3G04730		AT5G58590	AT5G58590	AT4G35580		AT3G07480	AT3G07480
AT2G22400	AT2G22400	AT3G07660	AT3G07660	AT1G20640		AT1G04300		AT2G06990	AT2G06990	AT1G32700		AT5G67240	AT5G67240	AT1G06210		AT3G12130	AT3G12130
AT2G40290	AT2G40290	AT3G26560	AT3G26560	AT2G41890		AT4G10070		AT2G13540	AT2G13540	AT2G44130		AT1G72440		AT1G08030		AT3G55460	AT3G55460
AT2G40660	AT2G40660	AT3G29310	AT3G29310	AT5G04110		AT3G29390		AT2G15690	AT2G15690	AT3G03870		AT2G40430		AT5G22760		AT3G60820	AT3G60820
AT2G43650	AT2G43650	AT3G54670	AT3G54670	AT1G15290		AT5G35980		AT2G18330	AT2G18330	AT1G58180		AT5G14440		AT4G23980		AT4G22220	AT4G22220
AT2G46520	AT2G46520	AT4G11420	AT4G11420	AT4G12980		AT4G32760		AT2G22400	AT2G22400	AT1G80440		AT5G05210		AT5G52530		AT4G24820	AT4G24820
AT2G47990	AT2G47990	AT4G13780	AT4G13780	AT5G12110		AT4G24680		AT2G23350	AT2G23350	AT3G47160		AT3G01160		AT3G53390		AT4G27000	AT4G27000
AT3G09630	AT3G09630	AT4G19610	AT4G19610	AT5G58870		AT3G63070		AT2G28000	AT2G28000	AT2G15890		AT5G57120		AT1G29400		AT4G28440	AT4G28440
AT3G11710	AT3G11710	AT4G25730	AT4G25730	AT5G01770		AT1G25540		AT2G40660	AT2G40660	AT1G80920		AT2G18220		AT5G12840		AT4G31180	AT4G31180
AT3G13860	AT3G13860	AT4G31880	AT4G31880	AT5G12470		AT2G39340		AT3G09200	AT3G09200	AT1G55000		AT2G40650		AT2G35530		AT4G35630	AT4G35630
AT3G20050	AT3G20050	AT4G38600	AT4G38600	AT5G64170		AT3G05210		AT3G09630	AT3G09630	AT4G28270		AT5G60030		AT2G43500		AT4G38630	AT4G38630
AT3G20330	AT3G20330	AT5G08450	AT5G08450	AT1G13650		AT4G25520		AT3G11710	AT3G11710	AT4G28240		AT3G24080		AT1G73150		AT4G39260	AT4G39260
AT3G21540	AT3G21540	AT5G16780	AT5G16780	AT5G37020		AT1G30970		AT3G13160	AT3G13160	AT4G05150		AT4G02400		AT5G10940		AT5G02530	AT5G02530
AT3G26560	AT3G26560	AT5G20890	AT5G20890	AT2G27040		AT1G20670		AT3G13860	AT3G13860	AT3G49790		AT1G06720		AT3G51120		AT5G10860	AT5G10860
AT3G27740	AT3G27740	AT5G26830	AT5G26830	AT3G19720		AT1G64050		AT3G20050	AT3G20050	AT5G24890		AT5G38720		AT3G58580		AT5G23540	AT5G23540
AT4G04940	AT4G04940	AT5G46070	AT5G46070	AT5G10470		AT5G12120		AT3G21540	AT3G21540	AT5G19140		AT5G55920		AT1G17440		AT5G27720	AT5G27720
AT4G07410	AT4G07410	AT5G49930	AT5G49930	AT1G04530		AT4G36650		AT3G27740	AT3G27740	AT4G02440		AT3G16840		AT2G01690		AT5G42790	AT5G42790
AT4G11420	AT4G11420	AT5G55300	AT5G55300	AT1G60800		AT1G06230		AT3G46740	AT3G46740	AT1G70290		AT5G54910		AT1G26620		AT5G43010	AT5G43010
AT4G13780	AT4G13780	AT5G55660	AT5G55660	AT5G65460		AT3G50370		AT3G49010	AT3G49010	AT1G30200		AT4G08310		AT3G49880		AT5G52240	AT5G52240
AT4G17520	AT4G17520	AT5G67240	AT5G67240	AT1G27120		AT3G26990		AT3G57610	AT3G57610	AT1G80180		AT5G61770		AT1G60670		AT5G54430	AT5G54430
AT4G19610	AT4G19610	AT5G65770		AT3G02050		AT5G47430		AT3G58560	AT3G58560	AT3G59940		AT5G17930		AT2G31260		AT5G58290	AT5G58290
AT4G20980	AT4G20980	AT3G06010		AT2G26080		AT5G27650		AT3G58610	AT3G58610	AT1G15740		AT2G21440		AT5G47010		AT5G65720	AT5G65720
AT4G25730	AT4G25730	AT3G18640		AT3G61670		AT3G51620		AT3G62120	AT3G62120	AT1G63800		AT1G02330		AT1G16710		AT5G66680	AT5G66680
AT4G26110	AT4G26110	AT2G17410		AT1G75100		AT1G70180		AT3G62360	AT3G62360	AT3G61060		AT3G49990		AT1G63490		AT3G56110
AT4G31180	AT4G31180	AT4G32551		AT1G12800		AT3G14010		AT4G04940	AT4G04940	AT4G11360		AT5G50310		AT1G76320		AT3G50880
AT4G35850	AT4G35850	AT3G23900		AT2G15020		AT3G61740		AT4G07410	AT4G07410	AT5G08520		AT1G06670		AT4G11560		AT5G16050
AT5G02870	AT5G02870	AT1G76810		AT5G17310		AT2G28240		AT4G11420	AT4G11420	AT5G21170		AT3G43510		AT5G06120		AT2G47970
AT5G06460	AT5G06460	AT1G50660		AT3G01060		AT3G06670		AT4G17520	AT4G17520	AT2G41430		AT5G42540		AT4G08170		AT5G38470
AT5G20890	AT5G20890	AT3G54280		AT3G01550		AT4G30790		AT4G20980	AT4G20980	AT1G23390		AT5G50840		AT5G61910		AT2G45140
AT5G22320	AT5G22320	AT2G27170		AT1G78580		AT1G04390		AT4G24830	AT4G24830	AT4G16520		AT2G25670		AT1G64050		AT5G11770
AT5G26830	AT5G26830	AT1G43850		AT1G50840		AT3G01540		AT4G29840	AT4G29840	AT1G74940		AT1G52500		AT3G55070		AT4G08960
AT5G27470	AT5G27470	AT2G41520		AT1G10900		AT5G41580		AT5G02870	AT5G02870	AT4G39100		AT1G23280		AT2G38950		AT5G59950
AT5G47210	AT5G47210	AT4G05420		AT1G17370		AT5G01960		AT5G06460	AT5G06460	AT3G52480		AT1G17130		AT1G07990		AT1G08970
AT5G52380	AT5G52380	AT4G17330		AT2G27420		AT5G15540		AT5G10920	AT5G10920	AT5G60680		AT5G38840		AT2G46060		AT4G31300
AT5G62190	AT5G62190	AT1G18950		AT5G59050		AT1G15130		AT5G20890	AT5G20890	AT1G04400		AT3G51270		AT2G18750		AT2G37410
AT5G65720	AT5G65720	AT2G33440		AT1G49780		AT1G67580		AT5G26830	AT5G26830	AT5G22920		AT1G53460		AT5G51340		AT1G16040
AT5G67240	AT5G67240	AT3G49600		AT1G67840		AT3G12980		AT5G47210	AT5G47210	AT5G19120		AT1G79200		AT1G65580		AT1G21720
AT2G34357		AT4G10710		AT1G70580		AT4G16680		AT5G51660	AT5G51660	AT2G46550		AT3G19650		AT2G25650		AT5G09810
AT3G58660		AT5G13560		AT3G53680		AT5G25270		AT5G53620		AT2G39570		AT1G15200		AT1G80010		AT3G02420
AT4G28200		AT2G25170		AT1G76350		AT5G43930		AT1G74260		AT2G25200		AT2G34570		AT3G03790		AT2G44530
AT2G40360		AT1G12930		AT5G56850		AT1G22870		AT4G26300		AT2G15960		AT2G43190		AT5G19420		AT3G01340
AT1G06720		AT5G04670		AT3G10160		AT4G24200		AT1G33410		AT1G10150		AT3G05060		AT5G28530		AT3G53970
AT5G16750		AT3G22220		AT4G23740		AT4G17410		AT3G06530		AT2G20670		AT3G12340		AT5G38220		AT4G27320
AT5G64420		AT1G20960		AT5G21100		AT5G51300		AT3G10690		AT1G33780		AT3G57150		AT1G04010		AT1G08370
AT1G52980		AT3G02760		AT1G20823		AT1G55970		AT3G09090		AT5G16110		AT3G62940		AT5G16820		AT5G58060
AT5G14050		AT5G16270		AT4G24280		AT1G11060		AT3G11964		AT2G20230		AT5G16750		AT5G57610		AT2G01710
AT2G19480		AT3G11910		AT2G22240		AT3G16830		AT1G80070		AT1G08570		AT1G12830		AT2G20000		AT3G51260
AT3G12670		AT1G68790		AT3G23410		AT2G41210		AT3G23940		AT4G18710		AT3G19510		AT2G04880		AT3G02520
AT2G37990		AT2G39260		AT5G66740		AT1G50030		AT5G13000		AT2G21240		AT4G03180		AT5G06600		AT1G75950
AT1G80750		AT2G27980		AT5G08170		AT1G08060		AT1G67120		AT1G12780		AT2G34357		AT5G01400		AT5G58640
AT1G23280		AT3G54350		AT4G39570		AT4G24630		AT3G55160		AT4G05070		AT1G44910		AT3G28430		AT5G13890
AT1G80620		AT2G36720		AT1G75210		AT5G60410		AT5G40480		AT1G49200		AT3G02760		AT4G29490		AT1G77440
AT3G56150		AT4G39690		AT1G62250		AT3G51120		AT4G31210		AT2G27830		AT5G53770		AT1G07510		AT4G23630
AT5G41190		AT2G39810		AT4G32420		AT5G42220		AT1G56070		AT3G10120		AT1G44780		AT3G22170		AT3G09570
AT4G21100		AT3G54540		AT4G04850		AT3G57300		AT2G02560		AT3G51730		AT1G12650		AT3G01090		AT4G25550
AT5G15810		AT5G49880		AT2G21320		AT5G44800		AT5G05560		AT4G19420		AT5G53800		AT2G27170		AT2G22120
AT2G28600		AT5G41770		AT1G35510		AT3G63500		AT3G14120		AT1G56280		AT4G01880		AT3G13340		AT1G44960
AT5G14520		AT1G62390		AT3G48610		AT4G04920		AT1G10490		AT2G46220		AT2G19385		AT1G12470		AT4G12590
AT5G40200		AT1G80020		AT1G23180		AT1G22860		AT1G06950		AT1G72150		AT3G58660		AT5G13530		AT1G09100
AT3G06530		AT3G09670		AT2G25180		AT3G32940		AT2G38770		AT3G48530		AT3G10530		AT5G16270		AT5G42080
AT3G44600		AT2G16485		AT4G22200		AT2G47410		AT3G52140		AT5G18650		AT3G13190		AT4G39850		AT4G05530
AT3G05060		AT5G55670		AT4G39800		AT3G05090		AT3G20010		AT1G76460		AT4G24270		AT1G22860		AT2G44100
AT5G60960		AT1G13220		AT1G23740		AT2G43680		AT4G31120		AT5G54080		AT5G06110		AT3G04605		AT3G27430
AT1G29940		AT2G30800		AT1G70610		AT4G35940		AT3G57660		AT3G26740		AT2G40700		AT3G08850		AT1G04690
AT1G48920		AT5G35910		AT5G35970		AT4G35800		AT4G27010		AT3G50830		AT2G01750		AT2G26140		AT1G50370
AT4G11790		AT4G34430		AT1G77580		AT2G42330		AT1G63810		AT2G17450		AT3G13940		AT3G60850		AT4G01320
AT1G31970		AT3G52140		AT1G73870		AT3G02280		AT5G27970		AT5G42200		AT3G48710		AT5G15400		AT5G17190
AT4G10760		AT5G28740		AT4G32190		AT1G33680		AT1G08130		AT5G67420		AT5G25800		AT5G19900		AT4G11220
AT5G06110		AT2G38770		AT5G38150		AT3G52120		AT5G20980		AT4G21810		AT3G26850		AT4G11110		AT3G20650
AT3G57150		AT1G67230		AT5G02180		AT4G14900		AT3G18600		AT4G14270		AT3G49240		AT5G01310		AT5G40580
AT3G02760		AT1G59890		AT1G55350		AT3G13225		AT1G26170		AT2G25070		AT3G66652		AT5G15020		AT1G64520
AT4G02400		AT1G80410		AT5G47710		AT2G48160		AT2G21790		AT1G75800		AT4G25340		AT1G28420		AT2G32600
AT3G19760		AT1G06720		AT5G53200		AT1G75850		AT1G20960		AT5G64880		AT5G50315		AT1G27630		AT1G02130
AT3G62310		AT5G18960		AT1G66330		AT1G58220		AT5G56730		AT2G33830		AT3G22660		AT3G06940		AT5G60590
AT1G56110		AT2G20000		AT2G47070		AT1G16710		AT1G77550		AT3G13062		AT3G15080		AT4G25520		AT4G16210
AT1G64550		AT5G17020		AT4G19710		AT2G01600		AT3G18524		AT5G23660		AT1G11240		AT5G09810		AT5G66140
AT3G01160		AT4G24680		AT3G02870		AT3G21430		AT2G34357		AT2G40420		AT5G37130		AT5G12430		AT5G10780
AT5G42540		AT1G52360		AT5G02830		AT1G72390		AT5G64420		AT3G61180		AT1G13160		AT5G18830		AT1G53910
AT2G03820		AT1G10390		AT2G21340		AT1G36990		AT3G01380		AT2G03890		AT2G27470		AT5G06950		AT1G33230
AT1G62390		AT3G13460		AT1G04550		AT1G60200		AT3G57940		AT4G19860		AT3G58840		AT1G61240		AT3G20970
AT2G28450		AT5G53440		AT5G57030		AT5G59430		AT5G51200		AT5G66880		AT3G02950		AT3G25840		AT2G01470
AT3G57290		AT1G14650		AT1G48650		AT5G01160		AT2G31660		AT3G10020		AT3G54170		AT4G14990		AT3G58460
AT5G50310		AT1G28420		AT1G01320		AT4G29380		AT3G55010		AT5G53160		AT5G06160		AT1G05500		AT1G29150
AT1G59760		AT5G18620		AT3G02720		AT5G16680		AT3G24320		AT1G26670		AT1G06530		AT4G16310		AT1G20200
AT4G01560		AT1G69670		AT4G33010		AT1G66340		AT1G26460		AT3G61260		AT4G09140		AT4G18300		AT5G64200
AT1G20370		AT1G50620		AT3G18490		AT2G36960		AT1G59990		AT3G60590		AT2G37990		AT3G19420		AT3G20630
AT2G21440		AT5G21160		AT5G59750		AT5G53440		AT1G79560		AT1G19000		AT1G69070		AT1G65440		AT5G01010
AT4G25210		AT5G06600		AT3G15880		AT5G02880		AT1G14850		AT4G36780		AT4G26600		AT1G76380		AT5G40300
AT3G24080		AT3G56150		AT1G19715		AT5G63610		AT2G04660		AT3G19860		AT1G72320		AT4G15880		AT3G22630
AT5G57120		AT5G42400		AT3G10230		AT2G35230		AT3G54280		AT4G01026		AT1G16800		AT5G20680		AT4G32680
AT1G13160		AT4G20400		AT5G03650		AT4G24020		AT4G39280		AT1G24440		AT3G56510		AT1G50940		AT4G31580
AT4G19210		AT2G29190		AT4G14510		AT5G37370		AT4G20910		AT4G26160		AT5G10950		AT4G24560		AT4G29330
AT1G72440		AT5G25060		AT3G28040		AT1G48970		AT5G08610		AT2G02710		AT5G57990		AT2G30120		AT2G22090
AT2G34040		AT5G06160		AT1G14840		AT5G03450		AT1G64550		AT2G45980		AT5G13680		AT3G20630		AT1G28200
AT3G49240		AT1G28060		AT4G10770		AT5G01980		AT5G67100		AT2G43430		AT5G22330		AT5G59210		AT1G01730
AT2G40430		AT4G31160		AT1G09160		AT5G45050		AT4G30150		AT1G49500		AT5G06910		AT2G27950		AT4G14800
AT3G52140		AT4G26630		AT3G16010		AT4G28300		AT3G22780		AT3G52070		AT5G18440		AT3G05850		AT4G02080
AT5G61770		AT4G15880		AT1G63700		AT1G75660		AT1G06670		AT3G48360		AT2G44820		AT4G36960		AT3G19980
AT4G02820		AT1G64050		AT4G14210		AT2G22720		AT4G39680		AT3G15630		AT1G80810		AT3G51620		AT1G65270
AT3G49990		AT5G26360		AT5G55380		AT3G11540		AT3G18130		AT4G27470		AT3G07050		AT5G09620		AT4G32390
AT3G01610		AT4G21100		AT3G07770		AT2G13370		AT4G02070		AT5G63190		AT3G18640		AT1G54170		AT4G10610
AT3G02220		AT1G24706		AT5G49430		AT1G54170		AT2G27040		AT1G49480		AT3G56120		AT2G26460		AT3G17820
AT5G11240		AT2G21300		AT5G58140		AT5G10940		AT4G32520		AT4G36040		AT2G04660		AT1G74510		AT2G26060
AT3G07050		AT4G32360		AT1G32900		AT2G26280		AT3G03960		AT1G10210		AT1G76120		AT1G79090		AT2G18780
AT5G53770		AT5G01310		AT1G26150		AT2G47350		AT3G56150		AT3G59090		AT1G68790		AT3G61960		AT5G18900
AT5G52470		AT4G02720		AT3G43600		AT5G62090		AT1G26190		AT1G53210		AT2G34900		AT5G48370		AT1G20696
AT5G28740		AT2G03070		AT1G64860		AT3G01560		AT1G80270		AT3G15450		AT4G02820		AT3G61690		AT1G02140
AT1G72320		AT3G22170		AT2G05920		AT5G13010		AT5G13480		AT4G39090		AT5G19480		AT1G28520		AT1G64350
AT1G64880		AT5G05210		AT4G15560		AT3G51180		AT1G07970		AT3G61790		AT3G57000		AT3G51770		AT3G43520
AT1G03360		AT5G37380		AT1G01950		AT4G00450		AT1G06590		AT2G36320		AT2G30280		AT1G65430		AT2G42240
AT3G04820		AT5G04240		AT3G19480		AT5G55600		AT1G56110		AT3G01520		AT5G51940		AT5G41580		AT2G36300
AT4G32720		AT3G54190		AT5G11380		AT5G22450		AT1G67490		AT2G18050		AT1G03360		AT2G40830		AT5G13050
AT1G73180		AT3G60240		AT5G37680		AT4G10730		AT2G05120		AT5G47390		AT4G28200		AT2G20580		AT5G02770
AT3G18600		AT5G58440		AT1G42540		AT3G24740		AT1G72560		AT3G15070		AT2G16860		AT1G17760		AT3G08690
AT1G20960		AT1G32490		AT5G24150		AT5G42950		AT5G45140		AT1G01360		AT5G15010		AT5G55670		AT4G16143
AT5G55920		AT5G38840		AT1G44000		AT1G20760		AT3G07770		AT3G17100		AT4G01990		AT5G04460		AT3G20800
AT5G22330		AT4G33200		AT5G42760		AT2G01330		AT1G55350		AT2G04240		AT1G43860		AT3G15880		AT3G10220
AT3G51270		AT2G06210		AT4G18130		AT4G33210		AT1G63660		AT2G20740		AT2G19480		AT5G07270		AT5G19910
AT3G51800		AT1G06230		AT5G64940		AT3G46920		AT1G13560		AT5G49360		AT3G52040		AT3G06670		AT4G40040
AT1G31660		AT2G21440		AT1G72970		AT3G45190		AT2G40360		AT3G07870		AT5G60960		AT1G54830		AT5G50320
AT4G05410		AT3G45190		AT1G72500		AT3G18230		AT1G27595		AT1G11530		AT5G04320		AT5G42400		AT5G63110
AT5G47680		AT5G40520		AT2G20190		AT1G17580		AT3G12280		AT1G11260		AT5G40530		AT3G19770		AT3G49390
AT5G22650		AT2G34357		AT1G03055		AT3G22380		AT1G29940		AT1G21830		AT3G49890		AT1G55680		AT4G24210
AT5G12410		AT2G36070		AT4G28080		AT3G60850		AT4G19710		AT1G43700		AT4G15030		AT2G39260		AT2G01410
AT1G52930		AT2G31970		AT5G49910		AT5G43560		AT2G47250		AT2G32710		AT1G56110		AT3G09560		AT1G27650
AT3G22660		AT1G61010		AT1G11410		AT2G37150		AT3G02530		AT5G16120		AT4G26190		AT1G27760		AT4G38580
AT3G10530		AT3G28730		AT1G80030		AT4G32660		AT4G17610		AT5G66050		AT1G80750		AT5G05230		AT5G09310
AT1G19520		AT3G19515		AT3G48460		AT5G14540		AT1G19520		AT5G18640		AT3G20430		AT1G63430		AT1G71780
AT3G23620		AT3G19840		AT1G10960		AT5G44750		AT5G61970		AT5G05930		AT3G09360		AT4G26980		AT3G09840
AT5G20600		AT3G05850		AT1G30520		AT1G73840		AT4G32420		AT5G66930		AT5G39900		AT1G17720		AT4G10130
AT1G80270		AT2G03150		AT1G09060		AT3G55560		AT1G17690		AT5G13240		AT2G27760		AT2G46020		AT1G44810
AT3G16810		AT2G23740		AT1G07010		AT3G04240		AT2G32400		AT5G19860		AT2G29210		AT1G65660		AT5G51700
AT1G16870		AT3G66652		AT3G54500		AT4G12570		AT3G18190		AT1G11380		AT5G58130		AT3G18440		AT1G54830
AT3G17970		AT2G38950		AT1G15410		AT3G12570		AT3G19740		AT4G16190		AT4G10760		AT3G27320		AT3G48890
AT3G11964		AT1G48650		AT5G08650		AT5G55390		AT2G24050		AT4G20260		AT4G39160		AT4G00270		AT5G20920
AT2G44860		AT3G06340		AT4G33580		AT5G43130		AT4G26900		AT3G55770		AT4G11160		AT5G13560		AT2G30050
AT4G36680		AT3G24490		AT4G12830		AT5G65180		AT3G15380		AT5G51970		AT3G18790		AT4G32250		AT1G17530
AT3G12270		AT1G79000		AT1G65870		AT1G13940		AT2G37860		AT1G16840		AT3G55510		AT2G21230		AT1G52600
AT3G57660		AT5G16260		AT2G41290		AT3G21290		AT1G48650		AT5G05750		AT1G29710		AT3G03340		AT1G02090
AT5G57990		AT4G03090		AT4G20910		AT3G27700		AT2G33210		AT4G03510		AT2G26990		AT3G55320		AT4G25840
AT3G54980		AT2G40930		AT5G45650		AT2G24520		AT3G20440		AT2G25900		AT1G71210		AT5G16210		AT5G63830
AT5G61020		AT2G20280		AT5G47970		AT5G15680		AT3G43610		AT5G18680		AT5G18950		AT5G02880		AT1G03040
AT5G54910		AT1G47970		AT3G02890		AT5G65540		AT5G58100		AT1G51360		AT5G08420		AT3G22220		AT2G19560
AT5G60990		AT5G67320		AT4G36360		AT5G39660		AT3G55510		AT3G54360		AT1G52730		AT4G32620		AT2G21060
AT5G41770		AT2G34970		AT2G46830		AT3G23790		AT3G47930		AT3G61210		AT1G31970		AT5G19450		AT5G64400
AT4G09140		AT3G10390		AT2G19650		AT1G48090		AT3G48110		AT4G35770		AT5G51130		AT5G15680		AT5G07470
AT1G06670		AT1G15200		AT3G27540		AT3G25840		AT3G12670		AT3G29240		AT3G22670		AT2G37520		AT1G62880
AT5G05210		AT3G48710		AT1G48610		AT1G31814		AT1G31230		AT4G13530		AT1G54440		AT4G21710		AT5G05950
AT3G15590		AT5G48120		AT4G26790		AT5G64390		AT3G04820		AT5G10450		AT1G78650		AT1G24190		AT2G33610
AT4G30890		AT3G27530		AT3G59400		AT5G22000		AT3G51800		AT4G09460		AT2G34970		AT1G50570		AT4G29040
AT5G06160		AT2G28540		AT1G51440		AT5G14170		AT5G65460		AT1G44770		AT4G23540		AT3G45190		AT4G38130
AT2G34750		AT1G03910		AT5G43870		AT5G55040		AT4G38890		AT5G25210		AT5G14050		AT2G21300		AT5G45620
AT5G52820		AT4G11790		AT1G62750		AT4G25800		AT3G46960		AT1G78890		AT1G31870		AT5G18190		AT3G60800
AT1G69070		AT4G11110		AT4G17330		AT5G46190		AT4G27080		AT3G51840		AT1G29940		AT5G38470		AT3G04970
AT4G26190		AT2G20330		AT2G46380		AT4G02480		AT1G63050		AT1G15400		AT1G28060		AT5G19400		AT1G19480
AT1G06530		AT2G16640		AT5G67030		AT1G63700		AT1G55325		AT2G46030		AT2G40360		AT5G10270		AT1G09815
AT1G76810		AT2G19390		AT4G24700		AT1G07990		AT1G24310		AT4G32150		AT4G21170		AT3G20910		AT2G19080
AT1G06380		AT5G50020		AT1G01790		AT2G01460		AT3G21300		AT4G00355		AT1G67120		AT5G65770		AT5G39850
AT1G55900		AT5G01270		AT5G17660		AT5G08550		AT4G30990		AT1G74840		AT3G15590		AT2G41900		AT5G13780
AT4G25340		AT4G08310		AT5G13640		AT5G06100		AT1G67690		AT3G26580		AT1G53720		AT5G63260		AT1G73950
AT2G18220		AT5G20930		AT1G60590		AT5G13530		AT1G43170		AT2G18670		AT2G22100		AT3G09100		AT5G42090
AT5G17270		AT1G19880		AT4G39770		AT1G24190		AT1G64880		AT1G62040		AT5G41770		AT1G19480		AT4G34270
AT3G18190		AT5G43130		AT1G74070		AT2G36480		AT4G38120		AT4G29190		AT3G24490		AT2G25010		AT5G51510
AT5G25800		AT1G55350		AT2G31450		AT3G08850		AT1G42440		AT1G21680		AT3G12860		AT3G10390		AT4G01610
AT2G34970		AT5G61990		AT5G63380		AT3G09370		AT4G13750		AT3G07310		AT3G02320		AT5G50020		AT3G58630
AT1G16280		AT3G06480		AT5G17230		AT1G71410		AT5G14580		AT5G38895		AT1G13120		AT4G10710		AT3G06540
AT4G24270		AT4G02560		AT2G47590		AT5G09330		AT5G10240		AT3G47600		AT4G11790		AT1G48620		AT5G58020
AT1G42440		AT5G15920		AT1G03630		AT5G57360		AT5G23300		AT5G18630		AT3G60360		AT1G15060		AT4G07390
AT1G71210		AT3G01320		AT5G64580		AT5G25560		AT1G08840		AT4G21450		AT5G64680		AT3G15180		AT5G47120
AT5G26710		AT3G06400		AT2G42600		AT1G70620		AT2G34780		AT2G15695		AT1G53200		AT3G09850		AT3G54300
AT3G13940		AT5G67530		AT5G20070		AT5G09880		AT2G35040		AT3G03990		AT3G02490		AT2G12550		AT1G77610
AT3G55510		AT5G42540		AT3G01120		AT2G46020		AT2G25170		AT4G38090		AT1G06380		AT1G03190		AT3G42790
AT4G11160		AT1G60560		AT3G48200		AT5G47010		AT2G28070		AT5G59960		AT5G05450		AT3G43240		AT1G69295
AT4G34910		AT2G34040		AT4G19170		AT5G23080		AT1G48920		AT2G47700		AT3G16810		AT1G08970		AT3G09180
AT5G44320		AT3G16950		AT5G01410		AT2G27090		AT2G16440		AT5G37260		AT1G30960		AT5G57050		AT1G04260
AT5G61970		AT2G48160		AT3G17040		AT5G19420		AT5G23880		AT1G69850		AT4G01570		AT4G00450		AT1G03900
AT5G35910		AT1G06670		AT5G12150		AT2G01190		AT4G16340		AT1G03610		AT5G66540		AT4G14950		AT5G20570
AT2G47790		AT5G46210		AT2G29650		AT2G43160		AT3G04840		AT5G07580		AT5G65900		AT4G25230		AT2G14835
AT4G29510		AT3G24080		AT3G23310		AT2G01480		AT5G55920		AT3G02700		AT1G16280		AT2G47970		AT5G41950
AT3G60360		AT3G21290		AT4G38960		AT2G33490		AT3G28720		AT5G10960		AT4G29940		AT5G35430		AT4G22670
AT3G59990		AT5G53060		AT1G16020		AT1G64570		AT1G80680		AT1G13700		AT4G05410		AT3G10550		AT3G06720
AT3G07770		AT3G09100		AT5G55730		AT3G09850		AT4G29910		AT2G14910		AT3G05130		AT1G08620		AT4G34860
AT5G27540		AT4G32620		AT5G42310		AT1G06070		AT1G21650		AT1G29400		AT5G55760		AT1G79000		AT4G39520
AT3G60880		AT5G42920		AT1G65070		AT3G17740		AT3G56120		AT1G48300		AT3G02400		AT1G52520		AT5G47750
AT1G74560		AT1G80790		AT1G11720		AT3G19290		AT4G01860		AT3G50500		AT5G39840		AT3G50690		AT2G23310
AT3G57000		AT2G29210		AT4G10120		AT1G08370		AT3G12270		AT5G66490		AT3G57660		AT1G27320		AT1G80040
AT5G15610		AT5G53620		AT5G20220		AT5G19400		AT1G69070		AT1G64230		AT1G64880		AT1G54390		AT3G13772
AT4G02230		AT5G63950		AT4G30610		AT5G23610		AT3G24495		AT3G10740		AT1G63810		AT5G24320		AT3G19950
AT1G61870		AT1G68720		AT4G39510		AT4G12020		AT3G11250		AT1G49850		AT3G43590		AT4G39140		AT3G19640
AT2G01750		AT1G16680		AT3G54220		AT4G31670		AT2G38280		AT3G06080		AT4G34910		AT3G12980		AT3G22990
AT3G02530		AT1G71350		AT3G02130		AT2G47330		AT5G26360		AT1G18470		AT1G52160		AT3G45830		AT1G23780
AT3G03950		AT3G57660		AT1G18060		AT1G17680		AT1G53645		AT3G07350		AT2G16485		AT4G23050		AT1G47710
AT1G03530		AT5G42950		AT4G35290		AT1G53510		AT3G60240		AT5G20250		AT2G27285		AT4G22340		AT1G48620
AT1G68990		AT1G27850		AT1G80850		AT5G07270		AT4G05410		AT3G49590		AT5G13970		AT3G05530		AT1G64040
AT4G32520		AT3G12640		AT1G31920		AT3G02260		AT1G08260		AT1G49210		AT3G27550		AT4G29000		AT1G65980
AT3G23990		AT3G10650		AT1G07180		AT3G16785		AT5G19820		AT4G19160		AT2G03150		AT4G28370		AT4G20480
AT1G53200		AT2G47980		AT4G24760		AT5G62640		AT2G18900		AT1G06400		AT4G37090		AT1G54080		AT5G14530
AT2G40700		AT1G73150		AT5G09860		AT3G62330		AT1G76400		AT3G48880		AT5G12220		AT1G60490		AT2G33150
AT1G75200		AT1G27595		AT3G22425		AT3G06190		AT3G56900		AT1G21760		AT1G80270		AT5G02310		AT1G70190
AT1G30240		AT1G80070		AT5G57250		AT1G21630		AT5G65900		AT4G36410		AT1G79950		AT2G36480		AT5G01940
AT3G03960		AT1G61040		AT3G18890		AT1G21160		AT1G06900		AT1G71970		AT3G11964		AT5G64390		AT4G02590
AT5G08620		AT3G62300		AT2G33255		AT5G04460		AT1G05910		AT4G35780		AT4G25210		AT3G09840		AT3G12180
AT1G55890		AT3G51850		AT2G32560		AT2G44710		AT3G16810		AT3G53950		AT2G44860		AT1G10730		AT3G54840
AT5G19320		AT1G79090		AT3G02380		AT1G20920		AT5G57590		AT2G39000		AT1G04945		AT5G01270		AT1G09520
AT4G37210		AT3G07610		AT3G24460		AT4G36980		AT1G30240		AT1G54740		AT3G06530		AT1G35470		AT5G58230
AT1G08610		AT3G19510		AT1G16080		AT5G47480		AT5G15810		AT5G16550		AT5G17270		AT4G11740		AT5G04520
AT2G38770		AT2G02560		AT5G62430		AT1G36070		AT2G17250		AT1G67910		AT5G19310		AT4G32010		AT3G62130
AT5G05520		AT5G09880		AT1G66840		AT2G42400		AT5G06680		AT5G27280		AT5G47680		AT3G17250		AT5G28040
AT1G60770		AT4G29940		AT3G09980		AT5G23110		AT5G11240		AT1G29970		AT5G11240		AT2G47980		AT2G19350
AT2G18900		AT5G07290		AT5G01090		AT2G26920		AT5G43500		AT4G35470		AT1G71850		AT2G13370		AT4G14000
AT1G04945		AT3G61240		AT5G46570		AT4G29440		AT3G02650		AT1G25560		AT1G13030		AT2G29190		AT5G58710
AT3G52170		AT1G52980		AT3G10840		AT4G34100		AT4G33760		AT3G09770		AT2G31970		AT3G56720		AT2G25970
AT1G60850		AT5G19310		AT3G03770		AT3G47990		AT1G62830		AT4G36730		AT3G56990		AT2G17790		AT4G21580
AT4G28450		AT3G02890		AT1G56170		AT1G80020		AT4G25630		AT5G03240		AT5G15920		AT5G64220		AT3G01360
AT3G02650		AT1G75660		AT1G17870		AT2G45920		AT1G75200		AT1G60870		AT3G62140		AT3G12480		AT1G09870
AT5G12220		AT5G35430		AT1G31420		AT5G06120		AT3G06930		AT4G17870		AT1G52930		AT1G60995		AT1G47250
AT2G19540		AT1G27900		AT5G48910		AT5G11530		AT5G19920		AT5G23050		AT5G05470		AT1G75850		AT5G49510
AT5G58130		AT5G05450		AT3G52720		AT5G56900		AT4G23940		AT4G05060		AT3G52170		AT2G22660		AT3G04880
AT4G01860		AT4G00990		AT3G22420		AT1G80010		AT5G36950		AT1G05805		AT1G64490		AT5G56240		AT4G10750
AT1G43860		AT5G06680		AT1G70985		AT2G44900		AT1G16870		AT5G02020		AT5G64830		AT1G63700		AT5G10980
AT2G43770		AT4G35800		AT5G57960		AT1G43850		AT5G16750		AT5G41700		AT5G58450		AT1G08650		AT5G02040
AT3G44750		AT5G09860		AT1G76110		AT5G25520		AT4G15640		AT1G60140		AT4G02720		AT1G47570		AT3G04090
AT5G40480		AT1G79950		AT3G54660		AT1G55590		AT1G79190		AT4G17080		AT4G13070		AT1G77280		AT1G23860
AT4G30930		AT1G48620		AT5G13630		AT5G17440		AT1G06720		AT5G27320		AT4G15820		AT4G33210		AT5G38650
AT1G50380		AT5G01400		AT2G40540		AT1G62970		AT2G17930		AT2G24550		AT1G22970		AT5G07920		AT5G41600
AT5G26360		AT5G12400		AT1G06240		AT1G27320		AT1G72370		AT1G28260		AT3G01610		AT1G43850		AT2G01970
AT5G66540		AT4G33650		AT5G46470		AT1G48780		AT2G01250		AT1G25230		AT2G25720		AT1G02080		AT1G32050
AT1G67120		AT3G01460		AT3G49470		AT2G13970		AT2G21440		AT1G06060		AT5G40520		AT1G20640		AT1G51510
AT2G20060		AT1G13120		AT5G62140		AT2G27950		AT4G02010		AT3G61460		AT1G65650		AT5G45160		AT1G20575
AT2G31660		AT2G45460		AT2G21370		AT3G15880		AT4G40000		AT5G19430		AT1G74250		AT3G62800		AT5G06950
AT1G77550		AT3G19650		AT1G03440		AT1G55250		AT3G05060		AT1G21780		AT2G28600		AT4G17020		AT4G24330
AT3G56990		AT1G14850		AT4G27030		AT1G09730		AT3G61780		AT1G68670		AT4G28450		AT4G33080		AT2G21270
AT1G63660		AT1G31810		AT5G13770		AT5G44180		AT5G12080		AT1G77210		AT3G62310		AT4G29790		AT3G52760
AT1G33410		AT2G30470		AT5G03140		AT2G40930		AT1G31970		AT3G10250		AT3G19840		AT2G19390		AT5G19180
AT3G49080		AT5G44800		AT1G64970		AT1G78420		AT2G25640		AT1G07230		AT1G48050		AT4G28600		AT4G26240
AT2G19385		AT1G48900		AT3G52750		AT2G17520		AT3G21110		AT4G00335		AT2G39120		AT3G49600		AT5G18110
AT4G26300		AT2G40650		AT1G15980		AT2G28290		AT2G24120		AT5G25350		AT2G44510		AT1G07530		AT4G02980
AT1G13030		AT1G71210		AT1G66250		AT4G09560		AT1G48630		AT1G15880		AT1G08580		AT4G26000		AT1G01160
AT2G38280		AT1G50380		AT2G04039		AT1G11480		AT4G04670		AT5G66160		AT3G44850		AT1G18950		AT2G30060
AT1G04870		AT1G19980		AT1G56500		AT1G08620		AT3G07160		AT5G18850		AT4G12760		AT1G50660		AT2G25110
AT5G46920		AT2G02160		AT1G22850		AT4G02880		AT4G31160		AT1G05840		AT3G19740		AT3G28690		AT5G19130
AT5G17930		AT3G06250		AT2G43710		AT5G60170		AT5G58370		AT3G13550		AT3G07610		AT1G22770		AT4G27690
AT3G11450		AT5G58130		AT1G01060		AT1G05890		AT3G62310		AT5G28770		AT1G55930		AT5G35560		AT1G49820
AT2G31410		AT3G19960		AT3G54280		AT5G16280		AT5G49160		AT1G66900		AT1G04190		AT1G05120		AT3G54680
AT1G53645		AT4G01570		AT5G22510		AT1G19485		AT5G46740		AT2G30930		AT5G59980		AT1G47970		AT4G13270
AT3G61240		AT5G17440		AT5G09870		AT2G18760		AT4G02400		AT5G25240		AT1G50700		AT3G56860		AT5G18520
AT3G02320		AT1G11950		AT2G37080		AT4G11670		AT1G53240		AT3G06780		AT3G04820		AT5G47480		AT3G03740
AT1G15200		AT5G38880		AT2G34620		AT5G64270		AT4G10480		AT3G23880		AT1G08610		AT1G17930		AT3G02710
AT5G10010		AT2G38040		AT5G63040		AT1G04230		AT3G49080		AT4G01330		AT3G02220		AT3G47990		AT3G03160
AT1G54380		AT3G11450		AT2G01290		AT1G02050		AT2G28600		AT1G36980		AT1G02370		AT5G16050		AT5G57950
AT5G21160		AT5G23890		AT2G21650		AT1G31930		AT4G37910		AT1G13450		AT5G15750		AT5G15540		AT1G55170
AT5G67630		AT5G15280		AT5G49030		AT4G31430		AT5G16130		AT5G44250		AT1G52980		AT4G36480		AT5G24610
AT3G14120		AT2G33730		AT5G45170		AT2G33540		AT3G62870		AT5G18130		AT2G36070		AT1G23230		AT3G59990
AT1G07840		AT5G08550		AT4G02200		AT5G24670		AT2G18220		AT5G54540		AT1G69380		AT3G42950		AT5G51340
AT5G52040		AT5G19900		AT3G56160		AT3G04740		AT5G54440		AT4G16000		AT2G31740		AT1G25540		AT5G16840
AT1G63810		AT1G01930		AT1G06040		AT5G20610		AT2G19670		AT3G03150		AT4G30930		AT2G36840		AT5G57870
AT4G37910		AT3G59020		AT2G20300		AT4G26750		AT5G17930		AT4G04630		AT5G43790		AT3G18480		AT5G08290
AT2G36070		AT5G46840		AT4G39680		AT5G66730		AT5G46280		AT3G10770		AT3G55605		AT2G42400		AT2G36460
AT5G18620		AT2G47250		AT5G64850		AT5G04540		AT3G17970		AT4G20380		AT4G38890		AT2G46370		AT4G21350
AT2G37400		AT1G03190		AT4G30400		AT5G05100		AT2G36850		AT2G01490		AT3G02680		AT1G15780		AT3G10190
AT3G62940		AT1G80680		AT1G17220		AT3G63180		AT2G32730		AT4G10925		AT5G06810		AT5G08440		AT2G39020
AT3G13230		AT3G59430		AT1G10650		AT1G67530		AT3G04340		AT1G51200		AT1G61870		AT2G17930		AT5G05780
AT2G17410		AT3G16840		AT2G45100		AT1G32230		AT2G31740		AT1G23870		AT5G57280		AT3G57570		AT1G79210
AT1G50660		AT3G12280		AT3G18160		AT3G07274		AT1G76280		AT2G05540		AT4G35570		AT5G43560		AT1G27000
AT2G31240		AT5G46550		AT1G10850		AT5G42940		AT2G20580		AT1G22740		AT1G60850		AT3G05510		AT4G34870
AT1G04590		AT3G13670		AT1G29440		AT2G39950		AT4G03550		AT2G40970		AT2G40780		AT5G53480		AT3G11200
AT1G80680		AT2G16940		AT5G45820		AT1G24706		AT3G49500		AT3G18215		AT3G23620		AT5G01820		AT1G06200
AT4G23540		AT1G12430		AT3G46100		AT5G66850		AT1G72040		AT5G14120		AT3G25940		AT1G04690		AT1G27970
AT3G24440		AT3G06670		AT1G16720		AT4G34310		AT5G62410		AT1G23050		AT4G21140		AT1G62430		AT1G07030
AT1G61010		AT2G27110		AT4G26850		AT5G66810		AT4G31700		AT5G23340		AT5G42060		AT4G11800		AT1G47420
AT1G26460		AT5G18230		AT3G57180		AT3G13810		AT5G17630		AT1G02300		AT1G72090		AT5G53220		AT2G44610
AT3G16840		AT1G64960		AT2G24280		AT3G01650		AT4G24280		AT2G40410		AT1G20370		AT1G48900		AT5G61060
AT2G17250		AT4G15415		AT4G14680		AT3G22980		AT5G42480		AT1G71980		AT5G51280		AT1G07430		AT1G04750
AT2G45440		AT4G11560		AT4G18020		AT1G60670		AT5G26710		AT3G19900		AT1G31360		AT1G79610		AT1G43130
AT1G49540		AT3G07050		AT2G38780		AT1G15780		AT3G43600		AT1G70900		AT5G27395		AT1G23780		AT2G34250
AT1G74260		AT1G74260		AT5G38140		AT3G45630		AT3G57290		AT1G21000		AT3G18910		AT4G23640		AT5G20880
AT5G38720		AT3G42170		AT4G22890		AT3G19420		AT2G47610		AT5G20900		AT5G02590		AT1G69360		AT2G18510
AT5G64960		AT1G76630		AT1G80760		AT5G02850		AT2G11000		AT1G53560		AT5G52820		AT3G14010		AT5G11900
AT5G06360		AT1G54460		AT2G03140		AT5G23450		AT4G02060		AT2G17880		AT5G27330		AT3G06810		AT3G14430
AT1G72090		AT5G12100		AT3G13620		AT2G01100		AT2G20850		AT3G23030		AT2G38420		AT5G67320		AT3G13920
AT2G31060		AT3G54980		AT1G64780		AT1G09230		AT1G18090		AT5G24520		AT1G30240		AT2G33730		AT1G14570
AT2G33730		AT5G10950		AT1G02820		AT4G31080		AT5G27330		AT5G45360		AT1G71350		AT3G08550		AT3G24200
AT2G25670		AT5G64420		AT4G32770		AT2G19710		AT3G09720		AT3G06590		AT5G16950		AT3G17820		AT5G53560

## Sheet: GO analysis of selected co-exp
Locus (Nucleolar GTP-binding protein: 1H most up-regulated)
GO_acc	term_type	Term	queryitem	querytotal	bgitem	bgtotal	pvalue	FDR	entries
GO:0034660	P	ncRNA metabolic process	13	55	254	37767	9e-17	1.4e-14	// AT3G11710 // AT2G47990 // AT1G25350 // AT1G72550 // AT5G26830 // AT5G27470 // AT4G13780 // AT1G14610 // AT1G09620 // AT4G04940 // AT3G21540 // AT4G31180 // AT4G25730
GO:0043038	P	amino acid activation	9	55	84	37767	1.3e-14	4.8e-13	// AT3G11710 // AT1G72550 // AT5G26830 // AT5G27470 // AT4G13780 // AT1G14610 // AT1G09620 // AT1G25350 // AT4G31180
GO:0043039	P	tRNA aminoacylation	9	55	84	37767	1.3e-14	4.8e-13	// AT3G11710 // AT1G72550 // AT5G26830 // AT5G27470 // AT4G13780 // AT1G14610 // AT1G09620 // AT1G25350 // AT4G31180
GO:0006418	P	tRNA aminoacylation for protein translation	9	55	84	37767	1.3e-14	4.8e-13	// AT3G11710 // AT1G72550 // AT5G26830 // AT5G27470 // AT4G13780 // AT1G14610 // AT1G09620 // AT1G25350 // AT4G31180
GO:0006399	P	tRNA metabolic process	9	55	141	37767	1e-12	3.1e-11	// AT3G11710 // AT1G72550 // AT5G26830 // AT5G27470 // AT4G13780 // AT1G14610 // AT1G09620 // AT1G25350 // AT4G31180
GO:0006412	P	translation	17	55	1445	37767	1.5e-11	3.7e-10	// AT3G11710 // AT4G20980 // AT1G18070 // AT1G72550 // AT1G80930 // AT5G26830 // AT5G27470 // AT5G02870 // AT2G40290 // AT3G09630 // AT4G11420 // AT4G13780 // AT1G14610 // AT1G15810 // AT1G09620 // AT1G25350 // AT4G31180
GO:0006520	P	cellular amino acid metabolic process	11	55	430	37767	3.6e-11	7.8e-10	// AT3G11710 // AT1G72550 // AT5G26830 // AT5G27470 // AT4G13780 // AT1G14610 // AT1G09620 // AT1G29900 // AT1G25350 // AT3G20330 // AT4G31180
GO:0044106	P	cellular amine metabolic process	11	55	438	37767	4.4e-11	8.2e-10	// AT3G11710 // AT1G72550 // AT5G26830 // AT5G27470 // AT4G13780 // AT1G14610 // AT1G09620 // AT1G29900 // AT1G25350 // AT3G20330 // AT4G31180
GO:0034641	P	cellular nitrogen compound metabolic process	11	55	506	37767	1.9e-10	3.3e-09	// AT3G11710 // AT1G72550 // AT5G26830 // AT5G27470 // AT4G13780 // AT1G14610 // AT1G09620 // AT1G29900 // AT1G25350 // AT3G20330 // AT4G31180
GO:0009308	P	amine metabolic process	11	55	521	37767	2.6e-10	4e-09	// AT3G11710 // AT1G72550 // AT5G26830 // AT5G27470 // AT4G13780 // AT1G14610 // AT1G09620 // AT1G29900 // AT1G25350 // AT3G20330 // AT4G31180
GO:0016070	P	RNA metabolic process	16	55	1657	37767	1.2e-09	1.6e-08	// AT3G11710 // AT2G47990 // AT5G62190 // AT1G25350 // AT1G72550 // AT1G80930 // AT5G26830 // AT5G27470 // AT4G13780 // AT1G14610 // AT1G09620 // AT4G04940 // AT3G21540 // AT2G06990 // AT4G31180 // AT4G25730
GO:0006519	P	cellular amino acid and derivative metabolic process	11	55	682	37767	4.2e-09	5.2e-08	// AT3G11710 // AT1G72550 // AT5G26830 // AT5G27470 // AT4G13780 // AT1G14610 // AT1G09620 // AT1G29900 // AT1G25350 // AT3G20330 // AT4G31180
GO:0044267	P	cellular protein metabolic process	20	55	3487	37767	4.3e-08	4e-07	// AT3G11710 // AT4G20980 // AT1G18070 // AT2G40290 // AT1G72550 // AT5G06460 // AT4G31180 // AT5G27470 // AT5G02870 // AT4G11420 // AT3G09630 // AT1G80930 // AT4G13780 // AT1G14610 // AT1G15810 // AT1G09620 // AT1G25350 // AT5G26830 // AT1G24510 // AT5G20890
GO:0019752	P	carboxylic acid metabolic process	11	55	859	37767	4.3e-08	4e-07	// AT3G11710 // AT1G72550 // AT5G26830 // AT5G27470 // AT4G13780 // AT1G14610 // AT1G09620 // AT1G29900 // AT1G25350 // AT3G20330 // AT4G31180
GO:0043436	P	oxoacid metabolic process	11	55	859	37767	4.3e-08	4e-07	// AT3G11710 // AT1G72550 // AT5G26830 // AT5G27470 // AT4G13780 // AT1G14610 // AT1G09620 // AT1G29900 // AT1G25350 // AT3G20330 // AT4G31180
GO:0006082	P	organic acid metabolic process	11	55	860	37767	4.3e-08	4e-07	// AT3G11710 // AT1G72550 // AT5G26830 // AT5G27470 // AT4G13780 // AT1G14610 // AT1G09620 // AT1G29900 // AT1G25350 // AT3G20330 // AT4G31180
GO:0044260	P	cellular macromolecule metabolic process	27	55	6447	37767	4.9e-08	4.3e-07	// AT5G62190 // AT1G24510 // AT1G15810 // AT3G21540 // AT1G18070 // AT5G06460 // AT5G27470 // AT2G40290 // AT1G14610 // AT1G09620 // AT2G06990 // AT3G11710 // AT2G47990 // AT1G72550 // AT1G80930 // AT4G11420 // AT3G09630 // AT4G25730 // AT4G26110 // AT5G02870 // AT5G26830 // AT4G20980 // AT4G13780 // AT4G04940 // AT1G25350 // AT4G31180 // AT5G20890
GO:0042180	P	cellular ketone metabolic process	11	55	882	37767	5.5e-08	4.6e-07	// AT3G11710 // AT1G72550 // AT5G26830 // AT5G27470 // AT4G13780 // AT1G14610 // AT1G09620 // AT1G29900 // AT1G25350 // AT3G20330 // AT4G31180
GO:0010467	P	gene expression	21	55	3962	37767	6.7e-08	5.3e-07	// AT3G11710 // AT4G20980 // AT1G18070 // AT1G25350 // AT1G72550 // AT1G80930 // AT5G26830 // AT5G27470 // AT5G02870 // AT2G40290 // AT3G09630 // AT4G11420 // AT4G13780 // AT1G14610 // AT1G15810 // AT1G09620 // AT4G04940 // AT3G21540 // AT2G47990 // AT4G31180 // AT4G25730
GO:0006139	P	nucleobase, nucleoside, nucleotide and nucleic acid metabolic process	18	55	3198	37767	3.4e-07	2.6e-06	// AT3G11710 // AT2G47990 // AT5G62190 // AT4G26110 // AT1G25350 // AT1G72550 // AT1G80930 // AT5G26830 // AT5G27470 // AT4G13780 // AT1G14610 // AT1G09620 // AT4G04940 // AT3G21540 // AT2G06990 // AT4G31180 // AT3G20330 // AT4G25730
GO:0043170	P	macromolecule metabolic process	27	55	7127	37767	4.1e-07	2.9e-06	// AT5G62190 // AT1G24510 // AT1G15810 // AT3G21540 // AT1G18070 // AT5G06460 // AT5G27470 // AT2G40290 // AT1G14610 // AT1G09620 // AT2G06990 // AT3G11710 // AT2G47990 // AT1G72550 // AT1G80930 // AT4G11420 // AT3G09630 // AT4G25730 // AT4G26110 // AT5G02870 // AT5G26830 // AT4G20980 // AT4G13780 // AT4G04940 // AT1G25350 // AT4G31180 // AT5G20890
GO:0019538	P	protein metabolic process	20	55	4009	37767	4.2e-07	2.9e-06	// AT3G11710 // AT4G20980 // AT1G18070 // AT2G40290 // AT1G72550 // AT5G06460 // AT4G31180 // AT5G27470 // AT5G02870 // AT4G11420 // AT3G09630 // AT1G80930 // AT4G13780 // AT1G14610 // AT1G15810 // AT1G09620 // AT1G25350 // AT5G26830 // AT1G24510 // AT5G20890
GO:0044237	P	cellular metabolic process	30	55	8722	37767	4.7e-07	3.1e-06	// AT5G62190 // AT1G15810 // AT3G20330 // AT3G21540 // AT1G18070 // AT5G06460 // AT5G27470 // AT2G40290 // AT1G14610 // AT1G09620 // AT1G29900 // AT2G06990 // AT3G11710 // AT2G47990 // AT1G72550 // AT1G80930 // AT4G11420 // AT3G09630 // AT4G25730 // AT4G26110 // AT5G02870 // AT1G24510 // AT4G20980 // AT4G13780 // AT4G04940 // AT5G26830 // AT5G65720 // AT1G25350 // AT4G31180 // AT5G20890
GO:0006807	P	nitrogen compound metabolic process	19	55	3826	37767	9.9e-07	6.2e-06	// AT3G11710 // AT2G47990 // AT5G62190 // AT4G26110 // AT1G25350 // AT1G72550 // AT1G80930 // AT5G26830 // AT5G27470 // AT4G13780 // AT1G14610 // AT1G09620 // AT1G29900 // AT4G04940 // AT3G21540 // AT2G06990 // AT4G31180 // AT3G20330 // AT4G25730
GO:0044238	P	primary metabolic process	29	55	8995	37767	3.6e-06	2.1e-05	// AT5G62190 // AT1G24510 // AT1G15810 // AT3G20330 // AT3G21540 // AT1G18070 // AT5G06460 // AT5G27470 // AT2G40290 // AT1G14610 // AT1G09620 // AT1G29900 // AT2G06990 // AT3G11710 // AT2G47990 // AT1G72550 // AT1G80930 // AT4G11420 // AT3G09630 // AT4G25730 // AT4G26110 // AT5G02870 // AT5G26830 // AT4G20980 // AT4G13780 // AT4G04940 // AT1G25350 // AT4G31180 // AT5G20890
GO:0009987	P	cellular process	33	55	11684	37767	8.2e-06	4.7e-05	// AT5G62190 // AT1G15810 // AT3G20330 // AT3G21540 // AT1G18070 // AT5G06460 // AT5G27470 // AT2G40290 // AT1G14610 // AT1G09620 // AT1G29900 // AT2G06990 // AT2G46520 // AT3G11710 // AT2G47990 // AT1G72550 // AT1G80930 // AT4G11420 // AT3G09630 // AT4G25730 // AT4G26110 // AT5G02870 // AT1G24510 // AT4G20980 // AT5G20890 // AT1G52380 // AT4G13780 // AT4G04940 // AT5G26830 // AT5G65720 // AT1G25…
GO:0044249	P	cellular biosynthetic process	20	55	4925	37767	1e-05	5.8e-05	// AT3G11710 // AT4G20980 // AT1G18070 // AT2G40290 // AT1G72550 // AT1G80930 // AT5G26830 // AT5G27470 // AT5G02870 // AT4G11420 // AT3G09630 // AT5G65720 // AT4G13780 // AT1G14610 // AT1G15810 // AT1G09620 // AT1G29900 // AT1G25350 // AT3G20330 // AT4G31180
GO:0034645	P	cellular macromolecule biosynthetic process	17	55	3661	37767	1.1e-05	5.9e-05	// AT3G11710 // AT4G20980 // AT1G18070 // AT1G72550 // AT1G80930 // AT5G26830 // AT5G27470 // AT5G02870 // AT2G40290 // AT3G09630 // AT4G11420 // AT4G13780 // AT1G14610 // AT1G15810 // AT1G09620 // AT1G25350 // AT4G31180
GO:0009059	P	macromolecule biosynthetic process	17	55	3685	37767	1.2e-05	6.2e-05	// AT3G11710 // AT4G20980 // AT1G18070 // AT1G72550 // AT1G80930 // AT5G26830 // AT5G27470 // AT5G02870 // AT2G40290 // AT3G09630 // AT4G11420 // AT4G13780 // AT1G14610 // AT1G15810 // AT1G09620 // AT1G25350 // AT4G31180
GO:0009058	P	biosynthetic process	20	55	5118	37767	1.8e-05	9.2e-05	// AT3G11710 // AT4G20980 // AT1G18070 // AT2G40290 // AT1G72550 // AT1G80930 // AT5G26830 // AT5G27470 // AT5G02870 // AT4G11420 // AT3G09630 // AT5G65720 // AT4G13780 // AT1G14610 // AT1G15810 // AT1G09620 // AT1G29900 // AT1G25350 // AT3G20330 // AT4G31180
GO:0008152	P	metabolic process	30	55	10614	37767	3.4e-05	0.00017	// AT5G62190 // AT1G15810 // AT3G20330 // AT3G21540 // AT1G18070 // AT5G06460 // AT5G27470 // AT2G40290 // AT1G14610 // AT1G09620 // AT1G29900 // AT2G06990 // AT3G11710 // AT2G47990 // AT1G72550 // AT1G80930 // AT4G11420 // AT3G09630 // AT4G25730 // AT4G26110 // AT5G02870 // AT1G24510 // AT4G20980 // AT4G13780 // AT4G04940 // AT5G26830 // AT5G65720 // AT1G25350 // AT4G31180 // AT5G20890
GO:0044085	P	cellular component biogenesis	6	55	571	37767	0.00019	0.00089	// AT4G26110 // AT4G04940 // AT2G46520 // AT3G21540 // AT2G47990 // AT4G25730
GO:0004812	F	aminoacyl-tRNA ligase activity	9	55	80	37767	8.5e-15	2.7e-13	// AT3G11710 // AT1G72550 // AT5G26830 // AT5G27470 // AT4G13780 // AT1G14610 // AT1G09620 // AT1G25350 // AT4G31180
GO:0016875	F	ligase activity, forming carbon-oxygen bonds	9	55	80	37767	8.5e-15	2.7e-13	// AT3G11710 // AT1G72550 // AT5G26830 // AT5G27470 // AT4G13780 // AT1G14610 // AT1G09620 // AT1G25350 // AT4G31180
GO:0016876	F	ligase activity, forming aminoacyl-tRNA and related compounds	9	55	80	37767	8.5e-15	2.7e-13	// AT3G11710 // AT1G72550 // AT5G26830 // AT5G27470 // AT4G13780 // AT1G14610 // AT1G09620 // AT1G25350 // AT4G31180
GO:0000166	F	nucleotide binding	22	55	2267	37767	2.7e-13	6.4e-12	// AT2G18330 // AT1G24510 // AT1G15440 // AT3G21540 // AT1G04510 // AT1G18070 // AT4G19610 // AT5G27470 // AT1G14610 // AT1G09620 // AT1G29900 // AT4G07410 // AT3G11710 // AT1G72550 // AT3G26560 // AT1G50920 // AT4G31180 // AT4G13780 // AT4G04940 // AT5G26830 // AT2G47990 // AT5G20890
GO:0016874	F	ligase activity	13	55	564	37767	1.7e-12	3.3e-11	// AT3G11710 // AT1G72550 // AT5G06460 // AT5G26830 // AT3G27740 // AT4G13780 // AT1G14610 // AT1G09620 // AT1G29900 // AT1G25350 // AT1G04510 // AT4G31180 // AT5G27470
GO:0005488	F	binding	38	55	11258	37767	2.2e-09	3.5e-08	// AT1G49760 // AT2G18330 // AT1G15440 // AT1G12270 // AT5G62190 // AT4G17520 // AT3G21540 // AT1G04510 // AT1G18070 // AT4G19610 // AT5G27470 // AT2G40290 // AT1G14610 // AT1G09620 // AT5G47210 // AT4G07410 // AT2G46520 // AT3G11710 // AT2G47990 // AT1G72550 // AT1G80930 // AT5G22320 // AT2G40660 // AT1G29900 // AT3G20330 // AT3G26560 // AT4G26110 // AT1G50920 // AT4G31180 // AT4G11420 // AT5G52…
GO:0032555	F	purine ribonucleotide binding	15	55	1631	37767	8.2e-09	9.8e-08	// AT3G11710 // AT1G18070 // AT3G26560 // AT1G50920 // AT1G72550 // AT4G31180 // AT5G27470 // AT4G13780 // AT1G14610 // AT1G09620 // AT1G29900 // AT2G18330 // AT5G26830 // AT1G24510 // AT5G20890
GO:0032553	F	ribonucleotide binding	15	55	1631	37767	8.2e-09	9.8e-08	// AT3G11710 // AT1G18070 // AT3G26560 // AT1G50920 // AT1G72550 // AT4G31180 // AT5G27470 // AT4G13780 // AT1G14610 // AT1G09620 // AT1G29900 // AT2G18330 // AT5G26830 // AT1G24510 // AT5G20890
GO:0017076	F	purine nucleotide binding	15	55	1713	37767	1.6e-08	1.7e-07	// AT3G11710 // AT1G18070 // AT3G26560 // AT1G50920 // AT1G72550 // AT4G31180 // AT5G27470 // AT4G13780 // AT1G14610 // AT1G09620 // AT1G29900 // AT2G18330 // AT5G26830 // AT1G24510 // AT5G20890
GO:0005524	F	ATP binding	13	55	1377	37767	7.3e-08	6.7e-07	// AT3G11710 // AT2G18330 // AT3G26560 // AT1G72550 // AT4G31180 // AT5G27470 // AT4G13780 // AT1G14610 // AT1G09620 // AT1G29900 // AT5G26830 // AT1G24510 // AT5G20890
GO:0032559	F	adenyl ribonucleotide binding	13	55	1384	37767	7.7e-08	6.7e-07	// AT3G11710 // AT2G18330 // AT3G26560 // AT1G72550 // AT4G31180 // AT5G27470 // AT4G13780 // AT1G14610 // AT1G09620 // AT1G29900 // AT5G26830 // AT1G24510 // AT5G20890
GO:0001883	F	purine nucleoside binding	13	55	1465	37767	1.5e-07	1e-06	// AT3G11710 // AT2G18330 // AT3G26560 // AT1G72550 // AT4G31180 // AT5G27470 // AT4G13780 // AT1G14610 // AT1G09620 // AT1G29900 // AT5G26830 // AT1G24510 // AT5G20890
GO:0001882	F	nucleoside binding	13	55	1465	37767	1.5e-07	1e-06	// AT3G11710 // AT2G18330 // AT3G26560 // AT1G72550 // AT4G31180 // AT5G27470 // AT4G13780 // AT1G14610 // AT1G09620 // AT1G29900 // AT5G26830 // AT1G24510 // AT5G20890
GO:0030554	F	adenyl nucleotide binding	13	55	1465	37767	1.5e-07	1e-06	// AT3G11710 // AT2G18330 // AT3G26560 // AT1G72550 // AT4G31180 // AT5G27470 // AT4G13780 // AT1G14610 // AT1G09620 // AT1G29900 // AT5G26830 // AT1G24510 // AT5G20890
GO:0008135	F	translation factor activity, nucleic acid binding	6	55	181	37767	3.2e-07	2e-06	// AT1G49760 // AT1G18070 // AT4G11420 // AT4G20980 // AT2G40290 // AT1G04170
GO:0003743	F	translation initiation factor activity	5	55	115	37767	9.1e-07	5.4e-06	// AT1G04170 // AT4G11420 // AT1G49760 // AT2G40290 // AT4G20980
GO:0003723	F	RNA binding	10	55	1379	37767	2.8e-05	0.00016	// AT1G49760 // AT3G26560 // AT4G19610 // AT1G72550 // AT1G80930 // AT2G40290 // AT4G17520 // AT4G13780 // AT2G40660 // AT5G47210
GO:0003676	F	nucleic acid binding	17	55	4842	37767	0.00037	0.0019	// AT1G49760 // AT4G26110 // AT1G18070 // AT3G26560 // AT4G19610 // AT1G72550 // AT1G80930 // AT4G11420 // AT5G52380 // AT2G40290 // AT4G17520 // AT1G04170 // AT4G13780 // AT4G20980 // AT2G40660 // AT5G47210 // AT4G31180
Locus (Guanylate-binding protein: one of 1H most up-reg)
GO_acc	term_type	Term	queryitem	querytotal	bgitem	bgtotal	pvalue	FDR	entries
GO:0043038	P	amino acid activation	5	38	84	37767	3e-08	1.9e-06	// AT5G26830 // AT4G13780 // AT1G50200 // AT1G14610 // AT1G09620
GO:0043039	P	tRNA aminoacylation	5	38	84	37767	3e-08	1.9e-06	// AT5G26830 // AT4G13780 // AT1G50200 // AT1G14610 // AT1G09620
GO:0006418	P	tRNA aminoacylation for protein translation	5	38	84	37767	3e-08	1.9e-06	// AT5G26830 // AT4G13780 // AT1G50200 // AT1G14610 // AT1G09620
GO:0034660	P	ncRNA metabolic process	6	38	254	37767	2.3e-07	1.1e-05	// AT5G26830 // AT4G13780 // AT1G14610 // AT1G09620 // AT4G25730 // AT1G50200
GO:0006399	P	tRNA metabolic process	5	38	141	37767	3.6e-07	1.4e-05	// AT5G26830 // AT4G13780 // AT1G50200 // AT1G14610 // AT1G09620
GO:0016070	P	RNA metabolic process	9	38	1657	37767	3.1e-05	0.00098	// AT1G80930 // AT5G26830 // AT4G13780 // AT1G14610 // AT1G09620 // AT2G27100 // AT2G06990 // AT4G25730 // AT1G50200
GO:0006139	P	nucleobase, nucleoside, nucleotide and nucleic acid metabolic process	12	38	3198	37767	4.6e-05	0.0012	// AT1G80930 // AT5G26830 // AT1G09770 // AT4G13780 // AT1G14610 // AT5G55300 // AT1G09620 // AT4G38600 // AT2G27100 // AT2G06990 // AT4G25730 // AT1G50200
GO:0009791	P	post-embryonic development	6	38	705	37767	7.2e-05	0.0014	// AT5G49930 // AT5G16780 // AT1G14610 // AT5G55300 // AT1G79280 // AT2G06990
GO:0006520	P	cellular amino acid metabolic process	5	38	430	37767	7.2e-05	0.0014	// AT5G26830 // AT4G13780 // AT1G50200 // AT1G14610 // AT1G09620
GO:0006412	P	translation	8	38	1445	37767	8.2e-05	0.0014	// AT1G18070 // AT1G80930 // AT4G11420 // AT1G09620 // AT4G13780 // AT1G14610 // AT5G26830 // AT1G50200
GO:0044106	P	cellular amine metabolic process	5	38	438	37767	7.9e-05	0.0014	// AT5G26830 // AT4G13780 // AT1G50200 // AT1G14610 // AT1G09620
GO:0034641	P	cellular nitrogen compound metabolic process	5	38	506	37767	0.00015	0.0023	// AT5G26830 // AT4G13780 // AT1G50200 // AT1G14610 // AT1G09620
GO:0048513	P	organ development	6	38	838	37767	0.00018	0.0023	// AT5G16780 // AT5G55300 // AT4G38600 // AT2G27100 // AT1G79280 // AT2G06990
GO:0009308	P	amine metabolic process	5	38	521	37767	0.00018	0.0023	// AT5G26830 // AT4G13780 // AT1G50200 // AT1G14610 // AT1G09620
GO:0048731	P	system development	6	38	839	37767	0.00018	0.0023	// AT5G16780 // AT5G55300 // AT4G38600 // AT2G27100 // AT1G79280 // AT2G06990
GO:0006807	P	nitrogen compound metabolic process	12	38	3826	37767	0.00025	0.0028	// AT1G80930 // AT5G26830 // AT1G09770 // AT4G13780 // AT1G14610 // AT5G55300 // AT1G09620 // AT4G38600 // AT2G27100 // AT2G06990 // AT4G25730 // AT1G50200
GO:0044260	P	cellular macromolecule metabolic process	16	38	6447	37767	0.00026	0.0028	// AT1G18070 // AT1G80930 // AT4G11420 // AT1G09770 // AT5G26830 // AT4G13780 // AT1G14610 // AT5G55300 // AT1G09620 // AT4G38600 // AT2G27100 // AT1G79280 // AT2G06990 // AT5G20890 // AT4G25730 // AT1G50200
GO:0048856	P	anatomical structure development	8	38	1726	37767	0.00027	0.0029	// AT5G49930 // AT5G16780 // AT1G14610 // AT5G55300 // AT4G38600 // AT2G27100 // AT1G79280 // AT2G06990
GO:0048608	P	reproductive structure development	6	38	978	37767	0.00041	0.0039	// AT5G49930 // AT5G16780 // AT1G14610 // AT5G55300 // AT1G79280 // AT2G06990
GO:0003006	P	reproductive developmental process	6	38	978	37767	0.00041	0.0039	// AT5G49930 // AT5G16780 // AT1G14610 // AT5G55300 // AT1G79280 // AT2G06990
GO:0006519	P	cellular amino acid and derivative metabolic process	5	38	682	37767	0.0006	0.0053	// AT5G26830 // AT4G13780 // AT1G50200 // AT1G14610 // AT1G09620
GO:0034645	P	cellular macromolecule biosynthetic process	11	38	3661	37767	0.00072	0.0061	// AT1G18070 // AT1G80930 // AT4G11420 // AT1G09620 // AT1G09770 // AT4G13780 // AT1G14610 // AT5G26830 // AT4G38600 // AT2G27100 // AT1G50200
GO:0007275	P	multicellular organismal development	8	38	2020	37767	0.00078	0.0061	// AT5G49930 // AT5G16780 // AT1G14610 // AT5G55300 // AT4G38600 // AT2G27100 // AT1G79280 // AT2G06990
GO:0009059	P	macromolecule biosynthetic process	11	38	3685	37767	0.00076	0.0061	// AT1G18070 // AT1G80930 // AT4G11420 // AT1G09620 // AT1G09770 // AT4G13780 // AT1G14610 // AT5G26830 // AT4G38600 // AT2G27100 // AT1G50200
GO:0043170	P	macromolecule metabolic process	16	38	7127	37767	0.00082	0.0061	// AT1G18070 // AT1G80930 // AT4G11420 // AT1G09770 // AT5G26830 // AT4G13780 // AT1G14610 // AT5G55300 // AT1G09620 // AT4G38600 // AT2G27100 // AT1G79280 // AT2G06990 // AT5G20890 // AT4G25730 // AT1G50200
GO:0032501	P	multicellular organismal process	8	38	2094	37767	0.00098	0.007	// AT5G49930 // AT5G16780 // AT1G14610 // AT5G55300 // AT4G38600 // AT2G27100 // AT1G79280 // AT2G06990
GO:0022414	P	reproductive process	6	38	1161	37767	0.001	0.007	// AT5G49930 // AT5G16780 // AT1G14610 // AT5G55300 // AT1G79280 // AT2G06990
GO:0000003	P	reproduction	6	38	1186	37767	0.0011	0.0075	// AT5G49930 // AT5G16780 // AT1G14610 // AT5G55300 // AT1G79280 // AT2G06990
GO:0010467	P	gene expression	11	38	3962	37767	0.0014	0.0089	// AT1G18070 // AT1G80930 // AT4G11420 // AT1G09770 // AT4G13780 // AT1G14610 // AT1G09620 // AT2G27100 // AT5G26830 // AT4G25730 // AT1G50200
GO:0019752	P	carboxylic acid metabolic process	5	38	859	37767	0.0017	0.0097	// AT5G26830 // AT4G13780 // AT1G50200 // AT1G14610 // AT1G09620
GO:0043436	P	oxoacid metabolic process	5	38	859	37767	0.0017	0.0097	// AT5G26830 // AT4G13780 // AT1G50200 // AT1G14610 // AT1G09620
GO:0006082	P	organic acid metabolic process	5	38	860	37767	0.0017	0.0097	// AT5G26830 // AT4G13780 // AT1G50200 // AT1G14610 // AT1G09620
GO:0044267	P	cellular protein metabolic process	10	38	3487	37767	0.0019	0.01	// AT1G18070 // AT1G80930 // AT4G11420 // AT4G13780 // AT1G14610 // AT1G09620 // AT1G79280 // AT5G26830 // AT5G20890 // AT1G50200
GO:0032502	P	developmental process	8	38	2304	37767	0.0018	0.01	// AT5G49930 // AT5G16780 // AT1G14610 // AT5G55300 // AT4G38600 // AT2G27100 // AT1G79280 // AT2G06990
GO:0042180	P	cellular ketone metabolic process	5	38	882	37767	0.0019	0.01	// AT5G26830 // AT4G13780 // AT1G50200 // AT1G14610 // AT1G09620
GO:0019538	P	protein metabolic process	10	38	4009	37767	0.0053	0.027	// AT1G18070 // AT1G80930 // AT4G11420 // AT4G13780 // AT1G14610 // AT1G09620 // AT1G79280 // AT5G26830 // AT5G20890 // AT1G50200
GO:0044237	P	cellular metabolic process	16	38	8722	37767	0.0072	0.036	// AT1G18070 // AT1G80930 // AT4G11420 // AT1G09770 // AT5G26830 // AT4G13780 // AT1G14610 // AT5G55300 // AT1G09620 // AT4G38600 // AT2G27100 // AT1G79280 // AT2G06990 // AT5G20890 // AT4G25730 // AT1G50200
GO:0044249	P	cellular biosynthetic process	11	38	4925	37767	0.0076	0.037	// AT1G18070 // AT1G80930 // AT4G11420 // AT1G09620 // AT1G09770 // AT4G13780 // AT1G14610 // AT5G26830 // AT4G38600 // AT2G27100 // AT1G50200
GO:0044238	P	primary metabolic process	16	38	8995	37767	0.0098	0.047	// AT1G18070 // AT1G80930 // AT4G11420 // AT1G09770 // AT5G26830 // AT4G13780 // AT1G14610 // AT5G55300 // AT1G09620 // AT4G38600 // AT2G27100 // AT1G79280 // AT2G06990 // AT5G20890 // AT4G25730 // AT1G50200
GO:0009058	P	biosynthetic process	11	38	5118	37767	0.01	0.047	// AT1G18070 // AT1G80930 // AT4G11420 // AT1G09620 // AT1G09770 // AT4G13780 // AT1G14610 // AT5G26830 // AT4G38600 // AT2G27100 // AT1G50200
GO:0000166	F	nucleotide binding	12	38	2267	37767	1.4e-06	5.4e-05	// AT1G18070 // AT4G19610 // AT1G50920 // AT5G46070 // AT1G15340 // AT4G13780 // AT1G14610 // AT1G09620 // AT3G54670 // AT5G26830 // AT5G20890 // AT3G26560
GO:0032553	F	ribonucleotide binding	10	38	1631	37767	3.6e-06	5.4e-05	// AT3G54670 // AT3G26560 // AT1G50920 // AT5G46070 // AT5G26830 // AT4G13780 // AT1G14610 // AT1G09620 // AT1G18070 // AT5G20890
GO:0032555	F	purine ribonucleotide binding	10	38	1631	37767	3.6e-06	5.4e-05	// AT3G54670 // AT3G26560 // AT1G50920 // AT5G46070 // AT5G26830 // AT4G13780 // AT1G14610 // AT1G09620 // AT1G18070 // AT5G20890
GO:0017076	F	purine nucleotide binding	10	38	1713	37767	5.5e-06	6.3e-05	// AT3G54670 // AT3G26560 // AT1G50920 // AT5G46070 // AT5G26830 // AT4G13780 // AT1G14610 // AT1G09620 // AT1G18070 // AT5G20890
GO:0005488	F	binding	23	38	11258	37767	8.4e-05	0.00077	// AT5G46070 // AT1G12270 // AT1G15340 // AT5G49930 // AT5G55300 // AT1G18070 // AT4G19610 // AT1G19870 // AT1G14610 // AT1G09620 // AT1G13020 // AT3G54670 // AT1G80930 // AT4G11420 // AT1G15940 // AT1G31730 // AT3G26560 // AT1G50920 // AT5G26830 // AT1G09770 // AT4G13780 // AT2G27100 // AT5G20890
GO:0016874	F	ligase activity	5	38	564	37767	0.00025	0.0019	// AT4G38600 // AT5G26830 // AT4G13780 // AT1G14610 // AT1G09620
GO:0005524	F	ATP binding	7	38	1377	37767	0.0004	0.0024	// AT3G54670 // AT3G26560 // AT5G26830 // AT4G13780 // AT1G14610 // AT1G09620 // AT5G20890
GO:0032559	F	adenyl ribonucleotide binding	7	38	1384	37767	0.00042	0.0024	// AT3G54670 // AT3G26560 // AT5G26830 // AT4G13780 // AT1G14610 // AT1G09620 // AT5G20890
GO:0001883	F	purine nucleoside binding	7	38	1465	37767	0.00058	0.0024	// AT3G54670 // AT3G26560 // AT5G26830 // AT4G13780 // AT1G14610 // AT1G09620 // AT5G20890
GO:0001882	F	nucleoside binding	7	38	1465	37767	0.00058	0.0024	// AT3G54670 // AT3G26560 // AT5G26830 // AT4G13780 // AT1G14610 // AT1G09620 // AT5G20890
GO:0030554	F	adenyl nucleotide binding	7	38	1465	37767	0.00058	0.0024	// AT3G54670 // AT3G26560 // AT5G26830 // AT4G13780 // AT1G14610 // AT1G09620 // AT5G20890
GO:0003676	F	nucleic acid binding	12	38	4842	37767	0.0021	0.008	// AT1G13020 // AT1G18070 // AT3G26560 // AT4G19610 // AT1G80930 // AT1G15340 // AT5G49930 // AT1G09770 // AT4G13780 // AT5G55300 // AT4G11420 // AT2G27100
Locus (Flowering time control: one of the most down regulated at 1 and 4H)
GO_acc	term_type	Term	queryitem	querytotal	bgitem	bgtotal	pvalue	FDR	entries
GO:0032502	P	developmental process	5	15	2304	37767	0.0015	0.017	// AT4G16280 // AT5G16780 // AT4G38600 // AT1G54490 // AT1G15750
GO:0032501	P	multicellular organismal process	5	15	2094	37767	0.00099	0.016	// AT4G16280 // AT5G16780 // AT4G38600 // AT1G54490 // AT1G15750
GO:0048856	P	anatomical structure development	5	15	1726	37767	0.00041	0.014	// AT4G16280 // AT5G16780 // AT4G38600 // AT1G54490 // AT1G15750
GO:0003676	F	nucleic acid binding	7	15	4842	37767	0.0014	0.0039	// AT1G10170 // AT4G16280 // AT2G17510 // AT1G55310 // AT1G20880 // AT5G58040 // AT1G54490
GO:0003723	F	RNA binding	5	15	1379	37767	0.00014	0.0008	// AT4G16280 // AT2G17510 // AT1G55310 // AT1G20880 // AT5G58040
Locus (ILITHYA one of the most-up reg 1and 4H
GO_acc	term_type	Term	queryitem	querytotal	bgitem	bgtotal	pvalue	FDR	entries
GO:0000003	P	reproduction	6	56	1186	37767	0.0082	0.038	// AT2G13540 // AT1G14610 // AT2G04030 // AT1G25350 // AT1G79280 // AT2G06990
GO:0048513	P	organ development	5	56	838	37767	0.0081	0.038	// AT1G25350 // AT1G79280 // AT2G06990 // AT1G04080 // AT2G13540
GO:0048731	P	system development	5	56	839	37767	0.0082	0.038	// AT1G25350 // AT1G79280 // AT2G06990 // AT1G04080 // AT2G13540
GO:0022414	P	reproductive process	6	56	1161	37767	0.0074	0.037	// AT2G13540 // AT1G14610 // AT2G04030 // AT1G25350 // AT1G79280 // AT2G06990
GO:0032502	P	developmental process	9	56	2304	37767	0.0066	0.034	// AT2G13540 // AT1G04080 // AT3G46740 // AT1G14610 // AT2G28000 // AT2G04030 // AT1G25350 // AT1G79280 // AT2G06990
GO:0048856	P	anatomical structure development	8	56	1726	37767	0.0038	0.02	// AT2G13540 // AT1G04080 // AT3G46740 // AT1G14610 // AT2G04030 // AT1G25350 // AT1G79280 // AT2G06990
GO:0032501	P	multicellular organismal process	9	56	2094	37767	0.0035	0.019	// AT2G13540 // AT1G04080 // AT3G46740 // AT1G14610 // AT2G28000 // AT2G04030 // AT1G25350 // AT1G79280 // AT2G06990
GO:0048608	P	reproductive structure development	6	56	978	37767	0.0033	0.018	// AT2G13540 // AT1G14610 // AT2G04030 // AT1G25350 // AT1G79280 // AT2G06990
GO:0003006	P	reproductive developmental process	6	56	978	37767	0.0033	0.018	// AT2G13540 // AT1G14610 // AT2G04030 // AT1G25350 // AT1G79280 // AT2G06990
GO:0007275	P	multicellular organismal development	9	56	2020	37767	0.0028	0.016	// AT2G13540 // AT1G04080 // AT3G46740 // AT1G14610 // AT2G28000 // AT2G04030 // AT1G25350 // AT1G79280 // AT2G06990
GO:0009791	P	post-embryonic development	6	56	705	37767	0.00063	0.0037	// AT2G13540 // AT1G14610 // AT2G04030 // AT1G25350 // AT1G79280 // AT2G06990
GO:0016053	P	organic acid biosynthetic process	5	56	417	37767	0.0004	0.0025	// AT1G29900 // AT4G29840 // AT3G58610 // AT4G24830 // AT5G10920
GO:0046394	P	carboxylic acid biosynthetic process	5	56	417	37767	0.0004	0.0025	// AT1G29900 // AT4G29840 // AT3G58610 // AT4G24830 // AT5G10920
GO:0044271	P	cellular nitrogen compound biosynthetic process	5	56	394	37767	0.00031	0.002	// AT1G29900 // AT4G29840 // AT3G58610 // AT4G24830 // AT5G10920
GO:0034645	P	cellular macromolecule biosynthetic process	15	56	3661	37767	0.00022	0.0015	// AT3G11710 // AT3G49010 // AT1G25350 // AT3G09200 // AT4G11420 // AT2G13540 // AT1G72550 // AT3G62120 // AT3G09630 // AT5G26830 // AT1G14610 // AT4G20980 // AT1G09620 // AT1G29880 // AT5G02870
GO:0009059	P	macromolecule biosynthetic process	15	56	3685	37767	0.00023	0.0015	// AT3G11710 // AT3G49010 // AT1G25350 // AT3G09200 // AT4G11420 // AT2G13540 // AT1G72550 // AT3G62120 // AT3G09630 // AT5G26830 // AT1G14610 // AT4G20980 // AT1G09620 // AT1G29880 // AT5G02870
GO:0006139	P	nucleobase, nucleoside, nucleotide and nucleic acid metabolic process	15	56	3198	37767	4.7e-05	0.00034	// AT3G11710 // AT5G51660 // AT3G57610 // AT1G25350 // AT1G72550 // AT5G26830 // AT2G13540 // AT1G16350 // AT3G62120 // AT4G04940 // AT1G14610 // AT1G09620 // AT1G29880 // AT3G21540 // AT2G06990
GO:0009309	P	amine biosynthetic process	5	56	229	37767	2.6e-05	0.00019	// AT1G29900 // AT4G29840 // AT3G58610 // AT4G24830 // AT5G10920
GO:0008652	P	cellular amino acid biosynthetic process	5	56	202	37767	1.4e-05	0.00011	// AT1G29900 // AT4G29840 // AT3G58610 // AT4G24830 // AT5G10920
GO:0010467	P	gene expression	18	56	3962	37767	9.9e-06	7.8e-05	// AT3G11710 // AT5G51660 // AT1G25350 // AT3G09200 // AT4G11420 // AT2G13540 // AT1G72550 // AT3G62120 // AT3G09630 // AT5G26830 // AT4G04940 // AT1G14610 // AT4G20980 // AT1G09620 // AT3G49010 // AT3G21540 // AT5G02870 // AT1G29880
GO:0043170	P	macromolecule metabolic process	25	56	7127	37767	9.4e-06	7.6e-05	// AT3G62120 // AT3G21540 // AT5G51660 // AT5G06460 // AT1G72550 // AT1G14610 // AT2G28000 // AT2G04030 // AT1G09620 // AT1G79280 // AT2G06990 // AT3G11710 // AT3G49010 // AT3G09200 // AT4G11420 // AT3G09630 // AT1G29880 // AT5G02870 // AT5G26830 // AT2G13540 // AT4G20980 // AT4G04940 // AT1G25350 // AT1G24510 // AT5G20890
GO:0008152	P	metabolic process	32	56	10614	37767	5.1e-06	4.3e-05	// AT4G24830 // AT1G16350 // AT3G62120 // AT3G21540 // AT4G29840 // AT3G58610 // AT5G51660 // AT5G06460 // AT1G72550 // AT1G14610 // AT2G28000 // AT2G04030 // AT1G09620 // AT1G29900 // AT1G79280 // AT2G06990 // AT3G11710 // AT3G49010 // AT5G10920 // AT3G09200 // AT4G11420 // AT3G57610 // AT3G09630 // AT1G29880 // AT5G02870 // AT5G26830 // AT2G13540 // AT4G20980 // AT4G04940 // AT1G25350 // AT1G24…
GO:0009987	P	cellular process	34	56	11684	37767	4.1e-06	3.6e-05	// AT4G24830 // AT1G16350 // AT3G62120 // AT3G21540 // AT4G29840 // AT3G58610 // AT5G51660 // AT5G06460 // AT1G72550 // AT3G46740 // AT1G13730 // AT1G14610 // AT2G28000 // AT2G04030 // AT1G09620 // AT1G29900 // AT1G79280 // AT2G06990 // AT3G11710 // AT3G49010 // AT5G10920 // AT3G09200 // AT4G11420 // AT3G57610 // AT3G09630 // AT1G29880 // AT5G02870 // AT5G26830 // AT2G13540 // AT4G20980 // AT4G04…
GO:0009058	P	biosynthetic process	22	56	5118	37767	1.6e-06	1.5e-05	// AT4G24830 // AT1G16350 // AT3G62120 // AT4G29840 // AT3G58610 // AT1G72550 // AT1G14610 // AT5G10920 // AT1G09620 // AT1G29900 // AT3G11710 // AT3G49010 // AT3G09200 // AT4G11420 // AT3G57610 // AT3G09630 // AT1G29880 // AT5G02870 // AT5G26830 // AT2G13540 // AT4G20980 // AT1G25350
GO:0044260	P	cellular macromolecule metabolic process	25	56	6447	37767	1.5e-06	1.4e-05	// AT3G62120 // AT3G21540 // AT5G51660 // AT5G06460 // AT1G72550 // AT1G14610 // AT2G28000 // AT2G04030 // AT1G09620 // AT1G79280 // AT2G06990 // AT3G11710 // AT3G49010 // AT3G09200 // AT4G11420 // AT3G09630 // AT1G29880 // AT5G02870 // AT5G26830 // AT2G13540 // AT4G20980 // AT4G04940 // AT1G25350 // AT1G24510 // AT5G20890
GO:0044249	P	cellular biosynthetic process	22	56	4925	37767	8.4e-07	8.3e-06	// AT4G24830 // AT1G16350 // AT3G62120 // AT4G29840 // AT3G58610 // AT1G72550 // AT1G14610 // AT5G10920 // AT1G09620 // AT1G29900 // AT3G11710 // AT3G49010 // AT3G09200 // AT4G11420 // AT3G57610 // AT3G09630 // AT1G29880 // AT5G02870 // AT5G26830 // AT2G13540 // AT4G20980 // AT1G25350
GO:0016070	P	RNA metabolic process	13	56	1657	37767	7.4e-07	7.7e-06	// AT3G11710 // AT5G51660 // AT1G25350 // AT1G72550 // AT5G26830 // AT2G13540 // AT3G62120 // AT4G04940 // AT1G14610 // AT1G09620 // AT1G29880 // AT3G21540 // AT2G06990
GO:0006807	P	nitrogen compound metabolic process	20	56	3826	37767	2.8e-07	3e-06	// AT3G11710 // AT5G51660 // AT3G57610 // AT4G24830 // AT1G72550 // AT5G26830 // AT2G13540 // AT1G16350 // AT1G25350 // AT3G62120 // AT4G04940 // AT1G14610 // AT5G10920 // AT1G09620 // AT1G29900 // AT1G29880 // AT3G21540 // AT2G06990 // AT4G29840 // AT3G58610
GO:0019538	P	protein metabolic process	21	56	4009	37767	1.2e-07	1.4e-06	// AT3G11710 // AT3G49010 // AT1G25350 // AT3G09200 // AT5G06460 // AT4G11420 // AT2G13540 // AT1G72550 // AT3G62120 // AT3G09630 // AT5G26830 // AT4G20980 // AT1G14610 // AT2G28000 // AT2G04030 // AT1G09620 // AT1G29880 // AT1G79280 // AT5G02870 // AT1G24510 // AT5G20890
GO:0044238	P	primary metabolic process	32	56	8995	37767	9.7e-08	1.2e-06	// AT4G24830 // AT1G16350 // AT3G62120 // AT3G21540 // AT4G29840 // AT3G58610 // AT5G51660 // AT5G06460 // AT1G72550 // AT1G14610 // AT2G28000 // AT2G04030 // AT1G09620 // AT1G29900 // AT1G79280 // AT2G06990 // AT3G11710 // AT3G49010 // AT5G10920 // AT3G09200 // AT4G11420 // AT3G57610 // AT3G09630 // AT1G29880 // AT5G02870 // AT5G26830 // AT2G13540 // AT4G20980 // AT4G04940 // AT1G25350 // AT1G24…
GO:0044237	P	cellular metabolic process	32	56	8722	37767	4.5e-08	5.8e-07	// AT4G24830 // AT1G16350 // AT3G62120 // AT3G21540 // AT4G29840 // AT3G58610 // AT5G51660 // AT5G06460 // AT1G72550 // AT1G14610 // AT2G28000 // AT2G04030 // AT1G09620 // AT1G29900 // AT1G79280 // AT2G06990 // AT3G11710 // AT3G49010 // AT5G10920 // AT3G09200 // AT4G11420 // AT3G57610 // AT3G09630 // AT1G29880 // AT5G02870 // AT5G26830 // AT2G13540 // AT4G20980 // AT4G04940 // AT1G25350 // AT1G24…
GO:0044267	P	cellular protein metabolic process	21	56	3487	37767	1.1e-08	1.4e-07	// AT3G11710 // AT3G49010 // AT1G25350 // AT3G09200 // AT5G06460 // AT4G11420 // AT2G13540 // AT1G72550 // AT3G62120 // AT3G09630 // AT5G26830 // AT4G20980 // AT1G14610 // AT2G28000 // AT2G04030 // AT1G09620 // AT1G29880 // AT1G79280 // AT5G02870 // AT1G24510 // AT5G20890
GO:0006412	P	translation	15	56	1445	37767	2.1e-09	3.1e-08	// AT3G11710 // AT3G49010 // AT1G25350 // AT3G09200 // AT4G11420 // AT2G13540 // AT1G72550 // AT3G62120 // AT3G09630 // AT5G26830 // AT1G14610 // AT4G20980 // AT1G09620 // AT1G29880 // AT5G02870
GO:0042180	P	cellular ketone metabolic process	13	56	882	37767	4.9e-10	7.8e-09	// AT3G11710 // AT4G24830 // AT1G72550 // AT5G26830 // AT1G25350 // AT3G62120 // AT1G14610 // AT5G10920 // AT1G09620 // AT1G29900 // AT1G29880 // AT4G29840 // AT3G58610
GO:0019752	P	carboxylic acid metabolic process	13	56	859	37767	3.6e-10	6.2e-09	// AT3G11710 // AT4G24830 // AT1G72550 // AT5G26830 // AT1G25350 // AT3G62120 // AT1G14610 // AT5G10920 // AT1G09620 // AT1G29900 // AT1G29880 // AT4G29840 // AT3G58610
GO:0043436	P	oxoacid metabolic process	13	56	859	37767	3.6e-10	6.2e-09	// AT3G11710 // AT4G24830 // AT1G72550 // AT5G26830 // AT1G25350 // AT3G62120 // AT1G14610 // AT5G10920 // AT1G09620 // AT1G29900 // AT1G29880 // AT4G29840 // AT3G58610
GO:0006082	P	organic acid metabolic process	13	56	860	37767	3.7e-10	6.2e-09	// AT3G11710 // AT4G24830 // AT1G72550 // AT5G26830 // AT1G25350 // AT3G62120 // AT1G14610 // AT5G10920 // AT1G09620 // AT1G29900 // AT1G29880 // AT4G29840 // AT3G58610
GO:0006399	P	tRNA metabolic process	8	56	141	37767	5.8e-11	1.3e-09	// AT3G11710 // AT1G25350 // AT1G72550 // AT5G26830 // AT3G62120 // AT1G14610 // AT1G09620 // AT1G29880
GO:0006519	P	cellular amino acid and derivative metabolic process	13	56	682	37767	2.2e-11	5.4e-10	// AT3G11710 // AT4G24830 // AT1G72550 // AT5G26830 // AT1G25350 // AT3G62120 // AT1G14610 // AT5G10920 // AT1G09620 // AT1G29900 // AT1G29880 // AT4G29840 // AT3G58610
GO:0034660	P	ncRNA metabolic process	10	56	254	37767	6.2e-12	1.7e-10	// AT3G11710 // AT1G25350 // AT1G72550 // AT5G26830 // AT3G62120 // AT4G04940 // AT1G14610 // AT1G09620 // AT1G29880 // AT3G21540
GO:0034641	P	cellular nitrogen compound metabolic process	13	56	506	37767	5.8e-13	3.6e-11	// AT3G11710 // AT4G24830 // AT1G72550 // AT5G26830 // AT1G25350 // AT3G62120 // AT1G14610 // AT5G10920 // AT1G09620 // AT1G29900 // AT1G29880 // AT4G29840 // AT3G58610
GO:0009308	P	amine metabolic process	13	56	521	37767	8.3e-13	3.6e-11	// AT3G11710 // AT4G24830 // AT1G72550 // AT5G26830 // AT1G25350 // AT3G62120 // AT1G14610 // AT5G10920 // AT1G09620 // AT1G29900 // AT1G29880 // AT4G29840 // AT3G58610
GO:0043038	P	amino acid activation	8	56	84	37767	1.2e-12	3.6e-11	// AT3G11710 // AT1G25350 // AT1G72550 // AT5G26830 // AT3G62120 // AT1G14610 // AT1G09620 // AT1G29880
GO:0043039	P	tRNA aminoacylation	8	56	84	37767	1.2e-12	3.6e-11	// AT3G11710 // AT1G25350 // AT1G72550 // AT5G26830 // AT3G62120 // AT1G14610 // AT1G09620 // AT1G29880
GO:0006418	P	tRNA aminoacylation for protein translation	8	56	84	37767	1.2e-12	3.6e-11	// AT3G11710 // AT1G25350 // AT1G72550 // AT5G26830 // AT3G62120 // AT1G14610 // AT1G09620 // AT1G29880
GO:0006520	P	cellular amino acid metabolic process	13	56	430	37767	7.8e-14	1.1e-11	// AT3G11710 // AT4G24830 // AT1G72550 // AT5G26830 // AT1G25350 // AT3G62120 // AT1G14610 // AT5G10920 // AT1G09620 // AT1G29900 // AT1G29880 // AT4G29840 // AT3G58610
GO:0044106	P	cellular amine metabolic process	13	56	438	37767	9.8e-14	1.1e-11	// AT3G11710 // AT4G24830 // AT1G72550 // AT5G26830 // AT1G25350 // AT3G62120 // AT1G14610 // AT5G10920 // AT1G09620 // AT1G29900 // AT1G29880 // AT4G29840 // AT3G58610
GO:0003723	F	RNA binding	8	56	1379	37767	0.00095	0.0038	// AT1G49760 // AT1G72550 // AT2G13540 // AT4G17520 // AT1G13730 // AT2G23350 // AT2G40660 // AT5G47210
GO:0016879	F	ligase activity, forming carbon-nitrogen bonds	5	56	423	37767	0.00043	0.0018	// AT5G06460 // AT1G29900 // AT3G27740 // AT3G57610 // AT4G24830
GO:0005488	F	binding	32	56	11258	37767	2e-05	8.8e-05	// AT1G49760 // AT3G62360 // AT2G18330 // AT1G15440 // AT1G18080 // AT3G62120 // AT4G17520 // AT3G21540 // AT3G58610 // AT4G24830 // AT1G50920 // AT1G13730 // AT1G14610 // AT2G04030 // AT1G09620 // AT5G47210 // AT4G04940 // AT4G07410 // AT3G11710 // AT1G72550 // AT4G11420 // AT2G40660 // AT1G29900 // AT1G64790 // AT1G29880 // AT5G26830 // AT2G13540 // AT4G20980 // AT2G23350 // AT1G04170 // AT1G24…
GO:0008135	F	translation factor activity, nucleic acid binding	5	56	181	37767	8.5e-06	4.1e-05	// AT1G04170 // AT4G11420 // AT1G49760 // AT2G23350 // AT4G20980
GO:0003743	F	translation initiation factor activity	5	56	115	37767	9.9e-07	5.1e-06	// AT1G04170 // AT4G11420 // AT1G49760 // AT2G23350 // AT4G20980
GO:0001883	F	purine nucleoside binding	13	56	1465	37767	1.9e-07	1e-06	// AT3G11710 // AT2G18330 // AT4G24830 // AT1G72550 // AT5G26830 // AT3G62120 // AT1G14610 // AT2G04030 // AT1G09620 // AT1G29900 // AT1G29880 // AT1G24510 // AT5G20890
GO:0001882	F	nucleoside binding	13	56	1465	37767	1.9e-07	1e-06	// AT3G11710 // AT2G18330 // AT4G24830 // AT1G72550 // AT5G26830 // AT3G62120 // AT1G14610 // AT2G04030 // AT1G09620 // AT1G29900 // AT1G29880 // AT1G24510 // AT5G20890
GO:0017076	F	purine nucleotide binding	14	56	1713	37767	1.6e-07	1e-06	// AT3G11710 // AT2G18330 // AT4G24830 // AT1G50920 // AT1G72550 // AT5G26830 // AT3G62120 // AT1G14610 // AT2G04030 // AT1G09620 // AT1G29900 // AT1G29880 // AT1G24510 // AT5G20890
GO:0030554	F	adenyl nucleotide binding	13	56	1465	37767	1.9e-07	1e-06	// AT3G11710 // AT2G18330 // AT4G24830 // AT1G72550 // AT5G26830 // AT3G62120 // AT1G14610 // AT2G04030 // AT1G09620 // AT1G29900 // AT1G29880 // AT1G24510 // AT5G20890
GO:0005524	F	ATP binding	13	56	1377	37767	9.1e-08	7.7e-07	// AT3G11710 // AT2G18330 // AT4G24830 // AT1G72550 // AT5G26830 // AT3G62120 // AT1G14610 // AT2G04030 // AT1G09620 // AT1G29900 // AT1G29880 // AT1G24510 // AT5G20890
GO:0032559	F	adenyl ribonucleotide binding	13	56	1384	37767	9.7e-08	7.7e-07	// AT3G11710 // AT2G18330 // AT4G24830 // AT1G72550 // AT5G26830 // AT3G62120 // AT1G14610 // AT2G04030 // AT1G09620 // AT1G29900 // AT1G29880 // AT1G24510 // AT5G20890
GO:0032553	F	ribonucleotide binding	14	56	1631	37767	8.5e-08	7.7e-07	// AT3G11710 // AT2G18330 // AT4G24830 // AT1G50920 // AT1G72550 // AT5G26830 // AT3G62120 // AT1G14610 // AT2G04030 // AT1G09620 // AT1G29900 // AT1G29880 // AT1G24510 // AT5G20890
GO:0032555	F	purine ribonucleotide binding	14	56	1631	37767	8.5e-08	7.7e-07	// AT3G11710 // AT2G18330 // AT4G24830 // AT1G50920 // AT1G72550 // AT5G26830 // AT3G62120 // AT1G14610 // AT2G04030 // AT1G09620 // AT1G29900 // AT1G29880 // AT1G24510 // AT5G20890
GO:0000166	F	nucleotide binding	20	56	2267	37767	3.7e-11	5.4e-10	// AT3G11710 // AT2G18330 // AT4G24830 // AT1G15440 // AT1G72550 // AT1G18080 // AT1G50920 // AT3G62120 // AT5G26830 // AT1G13730 // AT4G04940 // AT1G14610 // AT2G04030 // AT1G09620 // AT1G29900 // AT1G29880 // AT3G21540 // AT4G07410 // AT1G24510 // AT5G20890
GO:0016874	F	ligase activity	13	56	564	37767	2.2e-12	4e-11	// AT3G11710 // AT4G24830 // AT1G72550 // AT5G06460 // AT5G26830 // AT3G27740 // AT3G57610 // AT1G25350 // AT3G62120 // AT1G14610 // AT1G09620 // AT1G29900 // AT1G29880
GO:0004812	F	aminoacyl-tRNA ligase activity	8	56	80	37767	8e-13	1.9e-11	// AT3G11710 // AT1G25350 // AT1G72550 // AT5G26830 // AT3G62120 // AT1G14610 // AT1G09620 // AT1G29880
GO:0016875	F	ligase activity, forming carbon-oxygen bonds	8	56	80	37767	8e-13	1.9e-11	// AT3G11710 // AT1G25350 // AT1G72550 // AT5G26830 // AT3G62120 // AT1G14610 // AT1G09620 // AT1G29880
GO:0016876	F	ligase activity, forming aminoacyl-tRNA and related compounds	8	56	80	37767	8e-13	1.9e-11	// AT3G11710 // AT1G25350 // AT1G72550 // AT5G26830 // AT3G62120 // AT1G14610 // AT1G09620 // AT1G29880
Locus (Adenine nucleotide alpha hydrolases-like super protein; 1H up least and least decrease at 4H)
GO_acc	term_type	Term	queryitem	querytotal	bgitem	bgtotal	pvalue	FDR	entries
GO:0042221	P	response to chemical stimulus	8	41	2085	37767	0.0016	0.0077	// AT4G38630 // AT5G54430 // AT3G04120 // AT3G55460 // AT2G24200 // AT5G42790 // AT4G31180 // AT2G01140
GO:0009266	P	response to temperature stimulus	5	41	485	37767	0.00018	0.00091	// AT4G38630 // AT2G27020 // AT4G39260 // AT2G17870 // AT3G04120
GO:0009628	P	response to abiotic stimulus	8	41	1471	37767	0.00016	0.00085	// AT4G38630 // AT5G23540 // AT4G39260 // AT2G17870 // AT1G11910 // AT2G27020 // AT3G04120 // AT5G10860
GO:0009987	P	cellular process	26	41	11684	37767	1.9e-05	0.0001	// AT1G07140 // AT3G12130 // AT3G60820 // AT5G23540 // AT3G55460 // AT4G24820 // AT5G66680 // AT1G56450 // AT3G06860 // AT5G42790 // AT3G04120 // AT4G38630 // AT2G29960 // AT1G16470 // AT5G58290 // AT4G35630 // AT2G17870 // AT2G01140 // AT5G52240 // AT2G27020 // AT4G22220 // AT1G26630 // AT1G55310 // AT5G65720 // AT5G43010 // AT4G31180
GO:0044260	P	cellular macromolecule metabolic process	19	41	6447	37767	1.3e-05	7.9e-05	// AT3G12130 // AT3G60820 // AT1G55310 // AT2G27020 // AT2G29960 // AT1G16470 // AT4G38630 // AT1G56450 // AT5G23540 // AT5G58290 // AT5G66680 // AT3G04120 // AT3G55460 // AT5G42790 // AT5G43010 // AT1G26630 // AT4G31180 // AT2G01140 // AT4G24820
GO:0010035	P	response to inorganic substance	5	41	279	37767	1.4e-05	7.9e-05	// AT2G24200 // AT4G31180 // AT2G01140 // AT5G42790 // AT3G04120
GO:0008152	P	metabolic process	25	41	10614	37767	1.2e-05	7.7e-05	// AT3G12130 // AT3G60820 // AT5G23540 // AT3G55460 // AT4G24820 // AT5G66680 // AT1G56450 // AT3G06860 // AT5G42790 // AT3G04120 // AT4G38630 // AT2G29960 // AT1G16470 // AT5G58290 // AT4G35630 // AT2G24200 // AT2G01140 // AT2G27020 // AT4G22220 // AT1G26630 // AT1G55310 // AT1G11910 // AT5G65720 // AT5G43010 // AT4G31180
GO:0050896	P	response to stimulus	15	41	4057	37767	1.2e-05	7.7e-05	// AT4G38630 // AT5G54430 // AT5G23540 // AT4G39260 // AT2G17870 // AT2G01140 // AT3G55460 // AT2G24200 // AT1G11910 // AT5G42790 // AT2G27020 // AT1G26630 // AT4G31180 // AT3G04120 // AT5G10860
GO:0044267	P	cellular protein metabolic process	14	41	3487	37767	1e-05	7.4e-05	// AT4G38630 // AT3G60820 // AT2G29960 // AT1G16470 // AT1G56450 // AT5G23540 // AT5G58290 // AT5G66680 // AT1G26630 // AT5G42790 // AT5G43010 // AT4G31180 // AT2G27020 // AT4G24820
GO:0044238	P	primary metabolic process	23	41	8995	37767	9.2e-06	6.9e-05	// AT3G12130 // AT3G60820 // AT5G23540 // AT3G55460 // AT4G24820 // AT5G66680 // AT1G56450 // AT3G06860 // AT2G01140 // AT5G42790 // AT3G04120 // AT4G38630 // AT2G29960 // AT1G16470 // AT5G58290 // AT4G35630 // AT2G24200 // AT5G43010 // AT1G26630 // AT1G55310 // AT1G11910 // AT2G27020 // AT4G31180
GO:0044237	P	cellular metabolic process	23	41	8722	37767	5.3e-06	4.3e-05	// AT3G12130 // AT3G60820 // AT5G23540 // AT3G55460 // AT4G24820 // AT5G66680 // AT1G56450 // AT3G06860 // AT2G01140 // AT5G42790 // AT3G04120 // AT4G38630 // AT2G29960 // AT1G16470 // AT5G58290 // AT4G35630 // AT5G43010 // AT4G22220 // AT1G26630 // AT1G55310 // AT5G65720 // AT2G27020 // AT4G31180
GO:0006950	P	response to stress	12	41	2320	37767	4.3e-06	3.7e-05	// AT4G38630 // AT5G54430 // AT5G23540 // AT4G39260 // AT2G17870 // AT2G01140 // AT3G55460 // AT1G11910 // AT2G27020 // AT1G26630 // AT3G04120 // AT5G10860
GO:0043170	P	macromolecule metabolic process	21	41	7127	37767	3.3e-06	3e-05	// AT3G12130 // AT3G60820 // AT1G55310 // AT2G27020 // AT2G29960 // AT1G16470 // AT4G38630 // AT1G56450 // AT5G23540 // AT5G58290 // AT5G66680 // AT3G04120 // AT3G55460 // AT2G24200 // AT1G11910 // AT5G42790 // AT5G43010 // AT1G26630 // AT4G31180 // AT2G01140 // AT4G24820
GO:0019538	P	protein metabolic process	16	41	4009	37767	2e-06	2e-05	// AT4G38630 // AT3G60820 // AT2G29960 // AT1G16470 // AT1G56450 // AT5G23540 // AT5G58290 // AT5G66680 // AT1G26630 // AT2G24200 // AT1G11910 // AT5G42790 // AT5G43010 // AT4G31180 // AT2G27020 // AT4G24820
GO:0030163	P	protein catabolic process	10	41	823	37767	1.5e-08	1.7e-07	// AT4G38630 // AT3G60820 // AT4G24820 // AT1G16470 // AT1G56450 // AT5G23540 // AT5G58290 // AT5G42790 // AT5G43010 // AT2G27020
GO:0009056	P	catabolic process	13	41	1307	37767	7.7e-10	9.2e-09	// AT4G38630 // AT3G60820 // AT4G24820 // AT1G16470 // AT1G56450 // AT5G23540 // AT5G58290 // AT2G27020 // AT3G06860 // AT2G01140 // AT5G42790 // AT5G43010 // AT3G04120
GO:0009057	P	macromolecule catabolic process	12	41	982	37767	4e-10	5.3e-09	// AT4G38630 // AT3G60820 // AT4G24820 // AT1G16470 // AT1G56450 // AT5G23540 // AT5G58290 // AT2G27020 // AT2G01140 // AT5G42790 // AT5G43010 // AT3G04120
GO:0006508	P	proteolysis	12	41	810	37767	4.6e-11	6.8e-10	// AT4G38630 // AT3G60820 // AT4G24820 // AT1G16470 // AT1G56450 // AT5G23540 // AT5G58290 // AT2G24200 // AT1G11910 // AT5G42790 // AT5G43010 // AT2G27020
GO:0044257	P	cellular protein catabolic process	10	41	315	37767	1.7e-12	2.9e-11	// AT4G38630 // AT3G60820 // AT4G24820 // AT1G16470 // AT1G56450 // AT5G23540 // AT5G58290 // AT5G42790 // AT5G43010 // AT2G27020
GO:0044248	P	cellular catabolic process	13	41	746	37767	8.2e-13	2.8e-11	// AT4G38630 // AT3G60820 // AT4G24820 // AT1G16470 // AT1G56450 // AT5G23540 // AT5G58290 // AT2G27020 // AT3G06860 // AT2G01140 // AT5G42790 // AT5G43010 // AT3G04120
GO:0043632	P	modification-dependent macromolecule catabolic process	10	41	303	37767	1.2e-12	2.8e-11	// AT4G38630 // AT3G60820 // AT4G24820 // AT1G16470 // AT1G56450 // AT5G23540 // AT5G58290 // AT5G42790 // AT5G43010 // AT2G27020
GO:0019941	P	modification-dependent protein catabolic process	10	41	303	37767	1.2e-12	2.8e-11	// AT4G38630 // AT3G60820 // AT4G24820 // AT1G16470 // AT1G56450 // AT5G23540 // AT5G58290 // AT5G42790 // AT5G43010 // AT2G27020
GO:0006511	P	ubiquitin-dependent protein catabolic process	10	41	303	37767	1.2e-12	2.8e-11	// AT4G38630 // AT3G60820 // AT4G24820 // AT1G16470 // AT1G56450 // AT5G23540 // AT5G58290 // AT5G42790 // AT5G43010 // AT2G27020
GO:0051603	P	proteolysis involved in cellular protein catabolic process	10	41	309	37767	1.4e-12	2.8e-11	// AT4G38630 // AT3G60820 // AT4G24820 // AT1G16470 // AT1G56450 // AT5G23540 // AT5G58290 // AT5G42790 // AT5G43010 // AT2G27020
GO:0044265	P	cellular macromolecule catabolic process	12	41	465	37767	8e-14	9.6e-12	// AT4G38630 // AT3G60820 // AT4G24820 // AT1G16470 // AT1G56450 // AT5G23540 // AT5G58290 // AT2G27020 // AT2G01140 // AT5G42790 // AT5G43010 // AT3G04120
GO:0016787	F	hydrolase activity	9	41	3468	37767	0.011	0.04	// AT3G60820 // AT1G16470 // AT1G56450 // AT5G58290 // AT2G24200 // AT1G11910 // AT5G42790 // AT5G43010 // AT2G27020
GO:0003676	F	nucleic acid binding	13	41	4842	37767	0.0013	0.0066	// AT1G74230 // AT3G12130 // AT1G09140 // AT1G55310 // AT4G27000 // AT4G39260 // AT2G17870 // AT1G26630 // AT3G55460 // AT5G02530 // AT2G33410 // AT1G10590 // AT4G31180
GO:0003723	F	RNA binding	7	41	1379	37767	0.00066	0.0049	// AT1G74230 // AT1G09140 // AT1G55310 // AT4G39260 // AT3G55460 // AT4G27000 // AT2G33410
GO:0008233	F	peptidase activity	7	41	646	37767	6e-06	8.8e-05	// AT3G60820 // AT1G16470 // AT1G56450 // AT2G24200 // AT1G11910 // AT5G42790 // AT2G27020
