# Supplementary material for: Changes in the Arabidopsis RNA-binding proteome reveal novel stress response mechanisms
Source: BMC Plant Biol. 2019 Apr 11;19:139. doi: 10.1186/s12870-019-1750-x (PMC6460520; doi:10.1186/s12870-019-1750-x)
Supplement: Supplementary file 7 — KEGG BlastKOALA (https://www.kegg.jp/blastkoala/) pathways represented by the differentially abundant proteins responsive to drought stress (XLSX 44 kb) [file 12870_2019_1750_MOESM7_ESM.xlsx]

## Sheet: Supplementary Table 4
Table S4. KEGG BlastKOALA (http://www.kegg.jp/keggbin) pathways represented by the differentially abundant proteins responsive to drought stress.
NB: Only pathways containing ≥ 3 proteins are included in this list
KEGG accession	Pathway	Number of proteins	Proteins in the pathway
GLOBAL METABOLISM PATHWAYS
_01100	Metabolic pathways	19	AT1G04410.1, AT3G58610.1, AT1G13440.1, AT1G24180.1, AT5G04590.1, AT1G20950.1, AT4G09320.1, AT5G11880.1, AT2G05710.1, AT5G54810.1, AT3G57610.1, AT2G07698.1, AT1G78900.1, AT3G52880.2, AT2G26400.1, AT2G37690.1, AT3G44310.1, AT1G54100.1, AT2G30970.1
_01110	Biosynthesis of secondary metabolites	13	AT1G04410.1, AT3G58610.1, AT1G13440.1, AT1G24180.1, AT1G20950.1, AT4G09320.1, AT5G11880.1, AT2G05710.1, AT5G54810.1, AT2G37690.1, AT3G44310.1, AT1G54100.1, AT2G30970.1
_01120	Microbial metabolism in diverse environments	9	AT1G04410.1, AT1G13440.1, AT1G24180.1, AT5G04590.1, AT1G20950.1, AT5G11880.1, AT2G05710.1, AT1G54100.1, AT2G30970.1
_01130	Biosynthesis of antibiotics	11	AT1G04410.1, AT3G58610.1, AT1G13440.1, AT1G24180.1, AT1G20950.1, AT4G09320.1, AT5G11880.1, AT2G05710.1, AT5G54810.1, AT1G54100.1, AT2G30970.1
_01200	Carbon metabolism	5	AT1G04410.1, AT1G13440.1, AT1G24180.1, AT2G05710.1, AT2G30970.1
_01210	2Oxocarboxylic acid metabolism	3	AT3G58610.1, AT2G05710.1, AT2G30970.1
_01230	Biosynthesis of amino acids	6	AT3G58610.1, AT1G13440.1, AT5G11880.1, AT2G05710.1, AT5G54810.1, AT2G30970.1
METABOLISM
Carbohydrate metabolism
_00010	Glycolysis / Gluconeogenesis	4	AT1G13440.1, AT1G24180.1, AT1G20950.1, AT1G54100.1
_00020	Citrate cycle (TCA cycle)	3	AT1G04410.1, AT1G24180.1, AT2G05710.1
_00053	Ascorbate and aldarate metabolism	2	AT3G52880.2, AT1G54100.1
_00620	Pyruvate metabolism	3	AT1G04410.1, AT1G24180.1, AT1G54100.1
Energy metabolism
_00190	Oxidative phosphorylation	3	AT1G15690.1, AT2G07698.1, AT1G78900.1
_00710	Carbon fixation in photosynthetic organisms	3	AT1G04410.1, AT1G13440.1, AT2G30970.1
Nucleotide metabolism
_00230	Purine metabolism	3	AT4G09320.1, AT3G57610.1, AT2G37690.1
Amino acid metabolism
_00270	Cysteine and methionine metabolism	3	AT1G04410.1, AT2G26400.1, AT2G30970.1
GENETIC INFORMATION PROCESSING
Transcription
_03040	Spliceosome	11	AT2G33340.1, AT2G23930.1, AT1G74230.1, AT3G15010.1, AT5G02530.1, AT2G13540.1, AT1G60650.1, AT5G04280.1, AT3G49430.1, AT2G37340.1, AT3G55460.1
Translation
_03010	Ribosome	6	AT3G07110.2, AT5G66860.1, AT1G52300.1, AT3G09630.1, AT1G07770.1, AT5G27700.1
_03013	RNA transport	7	AT2G40290.1, AT1G04170.1, AT1G79280.2, AT5G02530.1, AT2G13540.1, AT1G49760.1, AT2G23350.1
_03015	mRNA surveillance pathway	6	AT5G02530.1, AT2G13540.1, AT1G49760.1, AT2G23350.1, AT2G33410.1, AT3G07810.2
Folding, sorting and degradation
_04141	Protein processing in endoplasmic reticulum	3	AT2G40290.1, AT1G77510.1, AT3G63460.1
_03050	Proteasome	4	AT1G16470.1, AT3G22110.1, AT1G56450.1, AT4G38630.1
ENVIRONMENTAL INFORMATION PROCESSING
Signal transduction
_04020	Calcium signaling pathway	3	AT2G41100.1, AT5G13490.1, AT3G01280.1
_04022	cGMPPKG signaling pathway	3	AT2G41100.1, AT5G13490.1, AT3G01280.1
CELLULAR PROCESSES
Cell growth and death
_04218	Cellular senescence	3	AT2G41100.1, AT5G13490.1, AT3G01280.1
