# Supplementary material for: Changes in the Arabidopsis RNA-binding proteome reveal novel stress response mechanisms
Source: BMC Plant Biol. 2019 Apr 11;19:139. doi: 10.1186/s12870-019-1750-x (PMC6460520; doi:10.1186/s12870-019-1750-x)
Supplement: Supplementary file 8 — Inparalog and Orthologs clusters for drought stress responsive protein of Arabidopsis thaliana and selected organism mined using the Inparanoid database (http://inparanoid.sbc.su.se/). (XLSX 308 kb) [file 12870_2019_1750_MOESM8_ESM.xlsx]

## Sheet: Supplementary Table 5
Table S5. Inparalog and Orthologs clusters for drought stress responsive protein of Arabidopsis thaliana and selected organism mined using the Inparanoid database (http://inparanoid.sbc.su.se/).(http://inparanoid.sbc.su.se/)
TAIR accession	Protein names	UNIPROT accession	G. max	Score	S. lycopersicum	Score	V. vinifera	Score	H. vulgare	Score	O. sativa	Score	S. bicolor	Score	B.distachyon	Score	C. reinhardtii	Score	C. variabilis	Score	C. elegans	Score	D. melanogaster	Score	M. musculus	Score	S. cerevisae	Score	H. sapiens	Score
AT1G03457.2	RNA-binding protein BRN2 (Protein BRUNO-LIKE 2) (AtBRN2)	Q8GZ26	#N/A	#N/A	#N/A	#N/A	#N/A	#N/A	#N/A	#N/A	#N/A	#N/A	#N/A	#N/A	#N/A	#N/A	A8IFU8	1	#N/A	#N/A	#N/A	#N/A	#N/A	#N/A	#N/A	#N/A	#N/A	#N/A	#N/A	#N/A
AT1G04170.1	F20D22.6 protein (Protein synthesis initiation factor eIF2 gamma) (Strong similarity to initiation factor eIF-2, gb|U37354 from S) (Translation initiation factor eIF-2 gamma subunit) (eIF2 GAMMA)	O64490	C6TAN4	1	K4AWS0	1	A5AKA8	1	F2CW97	1	Q2QME5	1	C5XBM7	1	I1IGR7	1	#N/A	#N/A	#N/A	#N/A	Q95XR0	1	#N/A	#N/A	Q9Z0N1	1	P32481	1	P41091	1
AT1G04410.1	Malate dehydrogenase 1, cytoplasmic (EC 1.1.1.37) (Cytosolic NAD-dependent malate dehydrogenase 1) (cNAD-MDH1) (Cytsolic malate dehydrogenase 1) (Cytosolic MDH1)	P93819	0	#N/A	0	#N/A	F6HZK0	1	0	#N/A	0	#N/A	0	#N/A	0	#N/A	A8J0W9	1	E1ZN90	1	#N/A	#N/A	Q9VKX2	1	P14152	1	#N/A	#N/A	P40925	1
AT1G07770.1	40S ribosomal protein S15a-1	P42798	C6F117	1	#N/A	#N/A	D7TLX6	1	M0VYX8	1	Q6K5R6	1	C5XKB8	1	I1HIP0	1	#N/A	#N/A	#N/A	#N/A	O17218	1	P48149	1	P62245	1	Q3E7Y3	1	P62244	1
AT1G10270.1	Pentatricopeptide repeat-containing protein At1g10270 (Protein GLUTAMINE-RICH PROTEIN 23)	Q9SY69	K7MEB5	1	#N/A	#N/A	F6HK08	1	M0UPB6	1	#N/A	#N/A	C5WTP3	1	I1HT64	1	#N/A	#N/A	#N/A	#N/A	#N/A	#N/A	#N/A	#N/A	#N/A	#N/A	#N/A	#N/A	#N/A	#N/A
AT1G10590.3	Nucleic acid-binding, OB-fold-like protein (T10O24.24)	Q9XIJ0	#N/A	#N/A	#N/A	#N/A	#N/A	#N/A	0	#N/A	Q9FW37	1	C5X1A1	1	I1HNA3	1	A8IX19	1	#N/A	#N/A	#N/A	#N/A	#N/A	#N/A	#N/A	#N/A	#N/A	#N/A	#N/A	#N/A
AT1G11650.2	Polyadenylate-binding protein RBP45B (Poly(A)-binding protein RBP45B) (RNA-binding protein 45B) (AtRBP45B)	Q9SAB3	I1MR65	1	K4CX59	1	#N/A	#N/A	M0WZP4	1	Q6YZ94	1	C5YG85	1	I1I101	1	#N/A	#N/A	#N/A	#N/A	0	#N/A	#N/A	#N/A	#N/A	#N/A	P32831	1	#N/A	#N/A
AT1G13020.1	Eukaryotic translation initiation factor 4B2 (AtTif4B2) (eIF4B2) (Protein SPONTANEOUS NECROTIC SPOTS)	Q9SAD7	K7KQU4	1	K4BY91	1	F6GVM2	1	M0VBK9	1	Q7XK13	0.4273	C5YAR4	0.3487	I1IYW1	1	#N/A	#N/A	#N/A	#N/A	#N/A	#N/A	#N/A	#N/A	#N/A	#N/A	#N/A	#N/A	#N/A	#N/A
AT1G13440.1	Glyceraldehyde-3-phosphate dehydrogenase GAPC2, cytosolic (EC 1.2.1.12) (NAD-dependent glyceraldehydephosphate dehydrogenase C subunit 2)	Q9FX54	C6TD56	0.8704	K4BYG6	1	F6GSG7	1	F2CUE9	1	Q7FAH2	1	C5XX52	1	I1I0M3	0.875	#N/A	#N/A	#N/A	#N/A	P17331	0.6636	#N/A	#N/A	#N/A	#N/A	P00359	1	#N/A	#N/A
AT1G13730.1	At1g13730 (At1g13730/F21F23_12) (Expressed protein) (F21F23.16 protein) (Nuclear transport factor 2 and RNA recognition motif domain-containing protein)	Q9LMX6	#N/A	#N/A	#N/A	#N/A	#N/A	#N/A	#N/A	#N/A	#N/A	#N/A	#N/A	#N/A	#N/A	#N/A	#N/A	#N/A	#N/A	#N/A	#N/A	#N/A	0	#N/A	0	#N/A	#N/A	#N/A	0	#N/A
AT1G14170.3	F7A19.25 protein (RNA-binding KH domain-containing protein)	Q9XI71	#N/A	#N/A	#N/A	#N/A	#N/A	#N/A	#N/A	#N/A	#N/A	#N/A	0	#N/A	#N/A	#N/A	#N/A	#N/A	#N/A	#N/A	0	#N/A	0	#N/A	Q61990	1	#N/A	#N/A	P57721	1
AT1G15280.2	CASC3/Barentsz eIF4AIII binding protein (Putative uncharacterized protein At1g15280)	Q8H1F3	K7M3V8	0.7953	K4DF87	0.3628	0	#N/A	0	#N/A	Q6I5G3	0.0777	0	#N/A	I1HH79	0.0597	#N/A	#N/A	#N/A	#N/A	#N/A	#N/A	#N/A	#N/A	#N/A	#N/A	#N/A	#N/A	#N/A	#N/A
AT1G15690.1	Pyrophosphate-energized vacuolar membrane proton pump 1 (EC 3.6.1.1) (Pyrophosphate-energized inorganic pyrophosphatase 1) (H(+)-PPase 1) (Vacuolar proton pyrophosphatase 1) (Vacuolar proton pyrophosphatase 3)	P31414	I1KVG8	1	K4BLQ0	1	D7TZ79	1	M0Y107	1	Q6H883	1	C5XWX8	1	I1H0H7	1	#N/A	#N/A	#N/A	#N/A	#N/A	#N/A	#N/A	#N/A	#N/A	#N/A	#N/A	#N/A	#N/A	#N/A
AT1G16470.1	Proteasome subunit alpha type-2-A (EC 3.4.25.1) (20S proteasome alpha subunit B-1) (Proteasome component 3)	O23708	C6TH59	1	K4CXX8	1	D7T9I6	1	#N/A	#N/A	Q6H852	1	C5XY69	1	I1IBV8	1	#N/A	#N/A	#N/A	#N/A	Q27488	1	P40301	1	P49722	1	P23639	1	P25787	1
AT1G17170.1	Glutathione S-transferase U24 (AtGSTU24) (EC 2.5.1.18) (GST class-tau member 24)	Q9SHH6	0	#N/A	K4CGH5	0.4545	F6I513	1	M0V3E7	1	Q0J294	1	C5WY74	1	0	#N/A	#N/A	#N/A	#N/A	#N/A	0	#N/A	0	#N/A	#N/A	#N/A	#N/A	#N/A	0	#N/A
AT1G17210.1	F20D23.9 protein (IAP-like protein 1) (Putative uncharacterized protein At1g17210)	Q9SHI0	I1MJ44	1	K4CGD6	1	F6HLU0	1	M0WYJ2	1	Q6ZLP6	1	#N/A	#N/A	I1GMJ1	1	#N/A	#N/A	#N/A	#N/A	#N/A	#N/A	#N/A	#N/A	0	#N/A	#N/A	#N/A	0	#N/A
AT1G20440.1	Dehydrin COR47 (Cold-induced COR47 protein)	P31168	0	#N/A	K4BVU7	1	#N/A	#N/A	M0UW32	1	Q6ESR4	1	C5Y1C0	1	I1ICF7	1	#N/A	#N/A	#N/A	#N/A	#N/A	#N/A	#N/A	#N/A	#N/A	#N/A	#N/A	#N/A	#N/A	#N/A
AT1G20880.1	RNA recognition motif-containing protein	F4HUQ5	I1JSR0	0.861	0	#N/A	0	#N/A	0	#N/A	0	#N/A	0	#N/A	0	#N/A	#N/A	#N/A	#N/A	#N/A	0	#N/A	0	#N/A	D3Z4I3	1	#N/A	#N/A	Q9BX46	1
AT1G20950.1	Pyrophosphate--fructose 6-phosphate 1-phosphotransferase subunit alpha 1 (PFP 1) (6-phosphofructokinase, pyrophosphate dependent 1) (PPi-PFK 1) (Pyrophosphate-dependent 6-phosphofructose-1-kinase 1)	Q9SYP2	I1ND14	0.9026	K4BW14	0.5085	0	#N/A	0	#N/A	Q69T78	1	0	#N/A	I1GYQ5	0.1483	#N/A	#N/A	#N/A	#N/A	#N/A	#N/A	#N/A	#N/A	#N/A	#N/A	#N/A	#N/A	#N/A	#N/A
AT1G24180.1	Pyruvate dehydrogenase E1 component subunit alpha-2, mitochondrial (PDHE1-A) (EC 1.2.4.1) (Protein IAA-CONJUGATE-RESISTANT 4)	Q8H1Y0	#N/A	#N/A	K4BNB4	0.457	F6HPJ1	1	F2DKD7	0.1071	Q654V6	0.1079	C5Z7K8	0.1067	I1GZB9	0.1241	#N/A	#N/A	#N/A	#N/A	0	#N/A	Q9W4H4	1	P35487	0.6452	0	#N/A	P29803	0.7419
AT1G24510.1	T-complex protein 1 subunit epsilon (TCP-1-epsilon) (CCT-epsilon) (Chaperonin CCT5)	O04450	I1LNE6	1	K4BYC0	1	F6GVJ8	1	M0XNM8	1	Q5Z907	1	C5X7Z0	1	I1I6B5	1	A8J7J2	1	E1ZNV9	1	P47209	1	Q7KKI0	1	P80316	1	P40413	1	P48643	1
AT1G26110.1	Protein decapping 5	Q9C658	I1J6S1	1	K4BXH2	1	F6HF25	1	M0XB03	1	Q657T0	1	C5XEW0	1	I1HBA3	1	#N/A	#N/A	#N/A	#N/A	0	#N/A	Q9VTZ0	1	Q8CGC4	0.2686	#N/A	#N/A	Q8ND56	0.3436
AT1G27090.1	Putative uncharacterized protein At1g27090 (T7N9.15) (Uncharacterized glycine-rich protein)	Q9LFX8	I1J5J5	1	K4ATN9	1	F6HPG1	1	#N/A	#N/A	Q6AVI7	1	C5WPJ3	1	I1GPG7	1	#N/A	#N/A	E1ZE08	1	#N/A	#N/A	#N/A	#N/A	#N/A	#N/A	#N/A	#N/A	#N/A	#N/A
AT1G28110.1	Serine carboxypeptidase-like 45 (EC 3.4.16.-)	Q93Y09	I1KWR6	1	K4BLY8	1	D7TYT7	1	M0W5C1	1	Q2R3G8	1	C5YF83	1	I1ILJ0	1	#N/A	#N/A	#N/A	#N/A	0	#N/A	#N/A	#N/A	#N/A	#N/A	#N/A	#N/A	#N/A	#N/A
AT1G32790.2	Polyadenylate-binding protein-interacting protein 11 (PABP-interacting protein 11) (Poly(A)-binding protein-interacting protein 11) (PAM2-containing protein CID11) (Protein CTC-INTERACTING DOMAIN 11)	Q9LPI5	#N/A	#N/A	#N/A	#N/A	#N/A	#N/A	#N/A	#N/A	#N/A	#N/A	#N/A	#N/A	#N/A	#N/A	#N/A	#N/A	#N/A	#N/A	#N/A	#N/A	#N/A	#N/A	#N/A	#N/A	#N/A	#N/A	#N/A	#N/A
AT1G49600.1	Polyadenylate-binding protein RBP47A (Poly(A)-binding protein RBP47A) (RNA-binding protein 47A) (AtRBP47A)	F4I3B3	I1JEW3	0.8378	K4B365	0.4717	0	#N/A	#N/A	#N/A	#N/A	#N/A	C5XVL1	0.6347	#N/A	#N/A	#N/A	#N/A	#N/A	#N/A	0	#N/A	#N/A	#N/A	#N/A	#N/A	0	#N/A	#N/A	#N/A
AT1G49760.1	Polyadenylate-binding protein 8 (PABP-8) (Poly(A)-binding protein 8)	Q9FXA2	I1JE12	1	K4DGU3	1	A5B5N0	1	M0YIM1	1	Q6YYV1	1	C5YBU9	1	I1IIT0	1	#N/A	#N/A	#N/A	#N/A	Q9U302	1	P21187	1	P29341	1	0	#N/A	P11940	1
AT1G50920.1	Nucleolar GTP-binding protein 1	Q9C6I8	I1LJW2	1	K4CFR8	1	F6GU46	1	M0WIE0	1	Q69YA7	1	#N/A	#N/A	I1H033	1	A8I0Z4	1	E1ZSK4	1	O44411	1	Q9V411	1	Q99ME9	1	Q02892	1	Q9BZE4	1
AT1G52300.1	60S ribosomal protein L37-2	Q43292	0	#N/A	K4C7U1	1	0	#N/A	#N/A	#N/A	Q0J889	0.9655	C5WXM5	1	0	#N/A	#N/A	#N/A	#N/A	#N/A	O62388	1	Q9VXX8	1	Q9D823	1	P51402	0.7963	P61927	1
AT1G53280.1	Protein DJ-1 homolog B (AtDJ1B)	Q9MAH3	I1M322	1	K4CGU4	1	F6H2P8	1	#N/A	#N/A	Q5Z790	1	C5Z3P7	1	I1GY83	1	#N/A	#N/A	#N/A	#N/A	#N/A	#N/A	#N/A	#N/A	#N/A	#N/A	#N/A	#N/A	#N/A	#N/A
AT1G54100.1	Aldehyde dehydrogenase family 7 member B4 (EC 1.2.1.3) (Antiquitin-1) (Turgor-responsive ALDH)	Q9SYG7	I1MHG6	1	K4BN29	1	D7TCD6	1	F2CXB2	1	Q69P84	1	C5XDP9	1	I1IQG6	1	#N/A	#N/A	#N/A	#N/A	P46562	1	Q8SXQ1	1	Q9DBF1	1	#N/A	#N/A	P49419	1
AT1G56450.1	Proteasome subunit beta type-4 (EC 3.4.25.1) (20S proteasome beta subunit G-1) (Proteasome component H) (Proteasome subunit beta type-7)	Q7DLR9	I1NC65	1	K4DA71	1	D7SKV3	1	M0Z4G9	1	Q9LST4	1	C5X5E3	1	I1IRU0	1	#N/A	#N/A	#N/A	#N/A	P90868	1	Q9VNA5	1	P99026	1	P30657	1	P28070	1
AT1G60650.1	Glycine-rich RNA-binding protein RZ1B (AtRZ-1a)	O22703	#N/A	#N/A	#N/A	#N/A	#N/A	#N/A	#N/A	#N/A	#N/A	#N/A	#N/A	#N/A	#N/A	#N/A	#N/A	#N/A	#N/A	#N/A	#N/A	#N/A	Q94901	1	Q91VM5	0.9582	#N/A	#N/A	Q96E39	0.9307
AT1G62740.1	Hsp70-Hsp90 organizing protein 2 (AtHop2)	Q5XEP2	I1LGM2	1	#N/A	#N/A	F6HDA9	1	M0UEM7	1	Q6H660	1	C5YCZ1	1	I1IC17	1	A8IRV0	1	E1ZH01	1	0	#N/A	0	#N/A	Q60864	1	0	#N/A	P31948	1
AT1G64790.2	Protein ILITYHIA	F4I893	I1JRU2	1	#N/A	#N/A	F6HI21	1	#N/A	#N/A	Q6ASU8	1	C5WMX8	1	I1GNX1	1	#N/A	#N/A	#N/A	#N/A	B3CJ34	1	Q7PLL6	1	E9PVA8	1	P33892	1	Q92616	1
AT1G69250.1	Nuclear transport factor 2 and RNA recognition motif-containing protein	F4I0L1	#N/A	#N/A	#N/A	#N/A	#N/A	#N/A	#N/A	#N/A	#N/A	#N/A	#N/A	#N/A	#N/A	#N/A	#N/A	#N/A	#N/A	#N/A	#N/A	#N/A	#N/A	#N/A	#N/A	#N/A	#N/A	#N/A	#N/A	#N/A
AT1G74230.1	Glycine-rich RNA-binding protein 5, mitochondrial (AtGR-RBP5) (AtRBG5) (Mitochondrial RNA-binding protein 2b) (At-mRBP2b)	Q9C909	I1JZI4	0.6751	#N/A	#N/A	#N/A	#N/A	0	#N/A	0	#N/A	C5YNX7	1	0	#N/A	#N/A	#N/A	#N/A	#N/A	0	#N/A	#N/A	#N/A	#N/A	#N/A	0	#N/A	0	#N/A
AT1G77510.1	Protein disulfide isomerase-like 1-2 (AtPDIL1-2) (EC 5.3.4.1) (Protein disulfide-isomerase 2) (PDI 2) (Protein disulfide-isomerase 6) (AtPDI6)	Q9SRG3	I7FST9	1	K4C2W4	1	0	#N/A	0	#N/A	0	#N/A	C5Y8R1	1	0	#N/A	#N/A	#N/A	#N/A	#N/A	#N/A	#N/A	0	#N/A	P27773	1	P17967	1	#N/A	#N/A
AT1G78900.1	V-type proton ATPase catalytic subunit A (V-ATPase subunit A) (EC 3.6.3.14) (V-ATPase 69 kDa subunit) (Vacuolar H(+)-ATPase subunit A) (Vacuolar proton pump subunit alpha)	O23654	I1KG34	1	K4C764	1	D7SS06	1	M0XFC6	1	Q651T8	1	C5XW73	1	I1HXT6	1	#N/A	#N/A	#N/A	#N/A	Q9XW92	1	Q27331	1	P50516	1	#N/A	#N/A	P38606	1
AT1G79280.2	Nuclear-pore anchor (Protein TRANSLOCATED PROMOTER REGION) (AtTPR)	A4GSN8	I1MJF7	1	#N/A	#N/A	D7T103	1	M0WTI1	1	#N/A	#N/A	C5XYX0	1	I1IFE7	1	#N/A	#N/A	#N/A	#N/A	#N/A	#N/A	A1Z8P9	1	F6ZDS4	1	Q02455	1	P12270	1
AT2G01210.1	Receptor protein kinase-like protein ZAR1 (EC 2.7.11.1) (Protein ZYGOTIC ARREST 1)	Q9ZU46	#N/A	#N/A	#N/A	#N/A	#N/A	#N/A	#N/A	#N/A	#N/A	#N/A	#N/A	#N/A	#N/A	#N/A	#N/A	#N/A	#N/A	#N/A	#N/A	#N/A	#N/A	#N/A	#N/A	#N/A	#N/A	#N/A	#N/A	#N/A
AT2G03640.3	Nuclear transport factor 2 and RNA recognition motif domain-containing protein	F4IT98	#N/A	#N/A	#N/A	#N/A	#N/A	#N/A	#N/A	#N/A	#N/A	#N/A	#N/A	#N/A	#N/A	#N/A	#N/A	#N/A	#N/A	#N/A	#N/A	#N/A	#N/A	#N/A	#N/A	#N/A	#N/A	#N/A	#N/A	#N/A
AT2G05710.1	Aconitate hydratase 3, mitochondrial (Aconitase 3) (mACO1) (EC 4.2.1.3) (Citrate hydro-lyase 3)	Q9SIB9	I1LU53	1	K4CFD4	1	D7T7Y3	1	M0Y4D4	1	Q6YZX6	1	C5YIC1	1	I1I0Y4	1	#N/A	#N/A	#N/A	#N/A	0	#N/A	Q9VCV4	0.7238	P28271	1	P39533	0.4496	P21399	1
AT2G07698.1	ATPase, F1 complex, alpha subunit protein	F4IMB5	0	#N/A	0	#N/A	F6I2F8	1	#N/A	#N/A	Q67TM4	0.7564	#N/A	#N/A	#N/A	#N/A	#N/A	#N/A	#N/A	#N/A	0	#N/A	0	#N/A	Q03265	1	0	#N/A	0	#N/A
AT2G13540.1	Nuclear cap-binding protein subunit 1 (80 kDa nuclear cap-binding protein) (AtCBP80) (NCBP 80 kDa subunit) (Abscisic acid-hypersensitive protein 1) (ABA-hypersensitive protein 1) (Protein ENSALADA)	Q9SIU2	I1MLB1	1	K4CX85	1	D7T129	1	M0YQX5	1	Q10LJ0	1	C5X0L6	1	I1H5J0	1	#N/A	#N/A	#N/A	#N/A	O01763	1	Q7K4N3	1	Q3UYV9	1	#N/A	#N/A	Q09161	1
AT2G16060.1	Non-symbiotic hemoglobin 1 (ARAth GLB1) (Hb1)	O24520	Q42785	1	Q9AWA9	1	D7TPW5	1	F2E3V5	1	O04985	1	#N/A	#N/A	I1H7V3	1	#N/A	#N/A	#N/A	#N/A	#N/A	#N/A	#N/A	#N/A	Q9CX80	1	#N/A	#N/A	Q8WWM9	1
AT2G17420.1	Thioredoxin reductase 2 (EC 1.8.1.9) (NADPH-dependent thioredoxin reductase 2) (NTR2) (NADPH-dependent thioredoxin reductase A) (AtNTRA)	Q39242	K7LNQ6	1	K4BA95	1	F6I0C1	1	M0UUS2	1	Q6ZFU6	1	C5XZX5	0.3679	I1GYQ0	1	#N/A	#N/A	#N/A	#N/A	#N/A	#N/A	#N/A	#N/A	#N/A	#N/A	P38816	0.6638	#N/A	#N/A
AT2G17700.1	Serine/threonine-protein kinase STY8 (EC 2.7.11.1) (Serine/threonine/tyrosine-protein kinase 8)	O22558	I1LI72	0.8522	0	#N/A	#N/A	#N/A	0	#N/A	#N/A	#N/A	#N/A	#N/A	#N/A	#N/A	A8J8L4	1	E1Z764	1	Q20933	1	Q9V400	1	P25911	1	#N/A	#N/A	P08631	1
AT2G17870.1	Cold shock domain-containing protein 3 (AtCSP3)	Q94C69	K7K6H1	1	K4BFM2	1	F6GWM3	1	#N/A	#N/A	Q6YUR8	1	C5XT04	1	I1HWJ1	1	#N/A	#N/A	#N/A	#N/A	Q966I7	1	0	#N/A	P53996	0.6175	#N/A	#N/A	Q8WW36	0.3057
AT2G20490.1	Nucleolar RNA binding protein NOP10	F4IVE5	#N/A	#N/A	#N/A	#N/A	#N/A	#N/A	#N/A	#N/A	#N/A	#N/A	#N/A	#N/A	#N/A	#N/A	A8J8A6	1	E1ZC57	1	#N/A	#N/A	#N/A	#N/A	#N/A	#N/A	#N/A	#N/A	#N/A	#N/A
AT2G23350.1	Polyadenylate-binding protein 4 (PABP-4) (Poly(A)-binding protein 4)	O22173	#N/A	#N/A	#N/A	#N/A	#N/A	#N/A	#N/A	#N/A	#N/A	#N/A	#N/A	#N/A	#N/A	#N/A	#N/A	#N/A	#N/A	#N/A	0	#N/A	0	#N/A	Q62029	0.6182	0	#N/A	Q13310	0.5834
AT2G23930.1	Probable small nuclear ribonucleoprotein G (snRNP-G) (Sm protein G) (Sm-G) (SmG)	O82221	C6SVH9	1	K4D4U3	1	D7TJ87	1	#N/A	#N/A	Q75K32	1	C5WWN1	1	I1IRS8	1	A8HRS8	1	#N/A	#N/A	0	#N/A	Q9VXE0	1	P62309	1	0	#N/A	P62308	1
AT2G26400.1	1,2-dihydroxy-3-keto-5-methylthiopentene dioxygenase 1 (EC 1.13.11.54) (Acireductone dioxygenase (Fe(2+)-requiring) 1) (ARD 1) (Fe-ARD 1)	O48707	I1LE06	0.4074	0	#N/A	#N/A	#N/A	0	#N/A	A1L4T4	0.3614	C5WWY0	0.4697	I1GTE3	0.8659	#N/A	#N/A	#N/A	#N/A	Q20340	1	0	#N/A	0	#N/A	0	#N/A	Q9BV57	1
AT2G29960.1	Peptidyl-prolyl cis-trans isomerase CYP19-4 (PPIase CYP19-4) (EC 5.2.1.8) (Cyclophilin of 19 kDa 4) (Cyclophilin-5) (Rotamase CYP19-4)	Q8LDP4	C6SV97	1	K4CA55	1	D7SJX8	1	M0XII1	1	Q5Z9H9	1	C5Z9C6	1	I1GWW2	1	#N/A	#N/A	#N/A	#N/A	#N/A	#N/A	#N/A	#N/A	#N/A	#N/A	0	#N/A	#N/A	#N/A
AT2G30970.1	Aspartate aminotransferase, mitochondrial (EC 2.6.1.1) (Transaminase A)	P46643	I1J7M6	1	K4CG60	1	E0CTU3	1	M0ZAR1	1	Q0DBN4	1	#N/A	#N/A	I1HZ43	1	#N/A	#N/A	#N/A	#N/A	O01804	1	Q8IPY3	1	P05202	1	P23542	1	P00505	1
AT2G32080.1	Transcription factor Pur-alpha 1 (Purine-rich single-stranded DNA-binding protein alpha 1)	Q9SKZ1	C6TG15	1	K4AVE9	1	F6GUS0	1	#N/A	#N/A	Q5NAR8	1	C5XGF6	1	I1HE49	1	#N/A	#N/A	#N/A	#N/A	Q94230	1	Q9V4D9	1	O35295	1	#N/A	#N/A	Q00577	1
AT2G32930.2	Zinc finger CCCH domain-containing protein 26 (AtC3H26) (Zinc finger CCCH domain-containing protein ZFN2)	O48772	K7KAZ9	0.9023	#N/A	#N/A	0	#N/A	#N/A	#N/A	#N/A	#N/A	#N/A	#N/A	#N/A	#N/A	#N/A	#N/A	#N/A	#N/A	#N/A	#N/A	#N/A	#N/A	#N/A	#N/A	#N/A	#N/A	#N/A	#N/A
AT2G33340.1	Pre-mRNA-processing factor 19 homolog 2 (EC 2.3.2.27) (MOS4-associated complex protein 3B) (MAC protein 3B) (Plant U-box protein 60) (RING-type E3 ubiquitin transferase PRP19 2) (U-box domain-containing protein 60)	O22785	I1NEN5	1	0	#N/A	D7SZN5	1	M0WTF4	0.0978	Q9AV81	1	C5WZD1	1	I1I4J3	0.5898	#N/A	#N/A	#N/A	#N/A	Q10051	1	Q7KLW9	1	Q99KP6	1	P32523	1	Q9UMS4	1
AT2G33410.1	Putative RNA-binding protein (RNA recognition motif-containing protein)	O22791	I1NI06	1	#N/A	#N/A	#N/A	#N/A	0	#N/A	0	#N/A	#N/A	#N/A	0	#N/A	A8IH75	1	#N/A	#N/A	0	#N/A	P48809	1	#N/A	#N/A	0	#N/A	#N/A	#N/A
AT2G33845.1	Expressed protein (OB-fold nucleic acid binding domain-containing protein) (Putative uncharacterized protein)	Q8RYC3	C6SVH4	1	K4CXZ6	1	F6H5G4	1	#N/A	#N/A	Q9FTU2	1	C5XJI8	1	0	#N/A	A8IX19	1	E1ZEW8	1	#N/A	#N/A	#N/A	#N/A	#N/A	#N/A	#N/A	#N/A	#N/A	#N/A
AT2G35605.1	Expressed protein (Putative uncharacterized protein) (Putative uncharacterized protein At2g35605) (Putative uncharacterized protein At2g35605/T20F21.29) (SWIB/MDM2 domain-containing protein)	Q93W30	#N/A	#N/A	K4CI50	1	D7TFB7	1	0	#N/A	0	#N/A	#N/A	#N/A	#N/A	#N/A	#N/A	#N/A	#N/A	#N/A	#N/A	#N/A	#N/A	#N/A	#N/A	#N/A	#N/A	#N/A	#N/A	#N/A
AT2G37340.1	Serine/arginine-rich splicing factor RS2Z33 (RS-containing zinc finger protein 33) (At-RS2Z33) (At-RSZ33) (AtRSZ33)	Q8VYA5	I1JPG3	1	0	#N/A	F6HC22	1	F2E7T0	1	Q0DL70	1	C5YZ00	1	I1HMF7	1	#N/A	#N/A	#N/A	#N/A	Q10021	1	#N/A	#N/A	Q8BL97	1	0	#N/A	Q16629	1
AT2G37690.1	Phosphoribosylaminoimidazole carboxylase like protein (Putative phosphoribosylaminoimidazole carboxylase) (Putative phosphoribosylaminoimidazole carboxylase / AIR carboxylase)	Q84TI2	K7LJS8	1	K4D4P7	1	F6HVK5	1	#N/A	#N/A	Q5QN02	1	C5XLT6	1	I1HD09	1	A8IJJ8	1	E1ZIW7	1	#N/A	#N/A	#N/A	#N/A	#N/A	#N/A	P21264	1	#N/A	#N/A
AT2G40290.1	Eukaryotic translation initiation factor 2 subunit alpha homolog	Q9SIZ2	I1LMU3	1	K4BJ06	1	F6HC61	1	F2DX84	1	Q10MT2	1	C5WNG8	1	I1GQW1	1	A8ILL5	1	E1ZGT8	1	Q9BKU3	1	0	#N/A	Q6ZWX6	1	P20459	1	P05198	1
AT2G41100.1	Calmodulin-like protein 12 (Touch-induced calmodulin-related protein 3)	P25071	#N/A	#N/A	#N/A	#N/A	#N/A	#N/A	#N/A	#N/A	#N/A	#N/A	#N/A	#N/A	#N/A	#N/A	#N/A	#N/A	#N/A	#N/A	#N/A	#N/A	#N/A	#N/A	#N/A	#N/A	#N/A	#N/A	#N/A	#N/A
AT2G47850.1	Zinc finger CCCH domain-containing protein 32 (AtC3H32) (Zinc finger CCCH domain-containing protein ZFN-like 1)	Q84W91	I1JFH1	1	K4CV41	1	D7TP30	1	0	#N/A	Q5NAV3	1	C5XFV8	1	#N/A	#N/A	#N/A	#N/A	#N/A	#N/A	#N/A	#N/A	#N/A	#N/A	#N/A	#N/A	#N/A	#N/A	#N/A	#N/A
AT3G01280.1	Mitochondrial outer membrane protein porin 1 (Voltage-dependent anion-selective channel protein 1) (AtVDAC1) (VDAC-1)	Q9SRH5	I1LWI5	1	K4B778	1	A5BE54	1	F2D043	1	Q6K548	1	C5XAN7	1	I1IPK1	1	#N/A	#N/A	#N/A	#N/A	0	#N/A	Q9VKP2	0.3167	Q60932	0.7022	0	#N/A	P21796	0.7179
AT3G02830.1	Zinc finger CCCH domain-containing protein 33 (AtC3H33) (Zinc finger CCCH domain-containing protein ZFN1)	Q8GXX7	I1L6B1	1	K4D5F0	1	F6GX27	1	F2DVM8	1	Q2R4J4	1	C5Y280	1	I1IIN5	1	#N/A	#N/A	#N/A	#N/A	#N/A	#N/A	#N/A	#N/A	#N/A	#N/A	#N/A	#N/A	#N/A	#N/A
AT3G04610.1	Flowering locus K homology domain (Flowering locus KH domain)	Q9SR13	I1NCB1	1	K4CUN7	1	D7TXC7	1	M0XYZ0	1	Q0DQ67	1	C5WS62	1	I1GQ73	1	#N/A	#N/A	#N/A	#N/A	#N/A	#N/A	#N/A	#N/A	Q9JKN6	1	#N/A	#N/A	P57723	1
AT3G07110.2	60S ribosomal protein L13a-1	Q9SFU1	I1MG34	0.4444	K4CWK0	0.6571	0	#N/A	0	#N/A	0	#N/A	0	#N/A	0	#N/A	#N/A	#N/A	#N/A	#N/A	0	#N/A	0	#N/A	0	#N/A	P26785	0.8045	0	#N/A
AT3G07660.1	Flocculation protein (DUF1296) (Putative uncharacterized protein At3g07660)	Q0WUY5	I1MB74	1	K4CET0	1	D7TD97	1	M0X3V8	1	Q6EP64	1	#N/A	#N/A	I1IIY7	1	#N/A	#N/A	#N/A	#N/A	#N/A	#N/A	#N/A	#N/A	#N/A	#N/A	#N/A	#N/A	#N/A	#N/A
AT3G07810.2	RNA-binding (RRM/RBD/RNP motifs) family protein	F4JFN7	I1M687	1	K4CF07	1	F6HHL2	1	F2E3F5	1	Q2R0P4	1	C5XCH7	1	I1IK00	1	A8IBU6	1	#N/A	#N/A	0	#N/A	0	#N/A	#N/A	#N/A	#N/A	#N/A	#N/A	#N/A
AT3G09630.1	60S ribosomal protein L4-1 (L1)	Q9SF40	I1LZ03	1	K4D435	1	F6GUN5	1	#N/A	#N/A	Q0D868	1	C5WX74	1	I1GM81	1	#N/A	#N/A	#N/A	#N/A	0	#N/A	P09180	1	Q9D8E6	1	P10664	1	P36578	1
AT3G10360.1	Pumilio homolog 4 (APUM-4) (AtPUM4)	Q9SS47	K7N489	1	#N/A	#N/A	D7TM64	1	#N/A	#N/A	#N/A	#N/A	#N/A	#N/A	#N/A	#N/A	#N/A	#N/A	#N/A	#N/A	0	#N/A	#N/A	#N/A	0	#N/A	0	#N/A	0	#N/A
AT3G12680.1	Zinc finger CCCH domain-containing protein 37 (AtC3H37) (ENHANCER OF AG-4 protein 1)	Q941Q3	I1KW27	1	K4DD74	1	D7T0Z4	1	#N/A	#N/A	Q5ZDJ6	1	#N/A	#N/A	I1HPF0	1	#N/A	#N/A	#N/A	#N/A	#N/A	#N/A	#N/A	#N/A	#N/A	#N/A	#N/A	#N/A	#N/A	#N/A
AT3G13150.1	Pentatricopeptide repeat-containing protein At3g13150	Q9LK58	#N/A	#N/A	#N/A	#N/A	#N/A	#N/A	M0VUQ8	0.4572	0	#N/A	C5WRS6	0.6309	I1HSC5	0.8223	#N/A	#N/A	#N/A	#N/A	#N/A	#N/A	#N/A	#N/A	#N/A	#N/A	#N/A	#N/A	#N/A	#N/A
AT3G15010.1	UBP1-associated protein 2C	Q9LKA4	K7KWT9	1	K4B504	1	A5ADJ5	1	M0VXR8	1	Q5ZDX8	1	#N/A	#N/A	I1HPD5	1	#N/A	#N/A	#N/A	#N/A	#N/A	#N/A	#N/A	#N/A	#N/A	#N/A	#N/A	#N/A	#N/A	#N/A
AT3G17330.1	Evolutionarily conserved C-terminal region 6	Q1JPL5	I1KMJ7	0.8819	0	#N/A	0	#N/A	0	#N/A	0	#N/A	#N/A	#N/A	0	#N/A	#N/A	#N/A	#N/A	#N/A	#N/A	#N/A	#N/A	#N/A	Q8BYK6	0.5949	#N/A	#N/A	Q7Z739	0.5947
AT3G19130.1	Polyadenylate-binding protein RBP47B (Poly(A)-binding protein RBP47B) (RNA-binding protein 47B) (AtRBP47B)	Q0WW84	I1KLY0	1	K4D0P0	1	F6HQD9	1	#N/A	#N/A	#N/A	#N/A	0	#N/A	#N/A	#N/A	#N/A	#N/A	#N/A	#N/A	0	#N/A	#N/A	#N/A	#N/A	#N/A	0	#N/A	#N/A	#N/A
AT3G22110.1	Proteasome subunit alpha type-4-A (EC 3.4.25.1) (20S proteasome alpha subunit C-1) (Proteasome 27 kDa subunit) (Proteasome component 9) (Proteasome subunit alpha type-3)	O81148	I1N318	1	K4BA40	1	A5BSR0	1	M0WZB5	1	P0C1G8	1	#N/A	#N/A	I1H0J0	1	#N/A	#N/A	#N/A	#N/A	Q9N599	1	P18053	1	Q9R1P0	1	P23638	1	P25789	1
AT3G22330.1	DEAD-box ATP-dependent RNA helicase 53 (EC 3.6.4.13)	Q9LUW5	I1M731	1	K4CEN4	1	#N/A	#N/A	0	#N/A	Q0ILZ4	1	C5YRW1	1	I1H402	1	#N/A	#N/A	#N/A	#N/A	#N/A	#N/A	#N/A	#N/A	#N/A	#N/A	#N/A	#N/A	#N/A	#N/A
AT3G23830.1	Glycine-rich RNA-binding protein 4, mitochondrial (AtGR-RBP4) (AtRBG4) (Glycine-rich protein 4) (AtGRP4) (Mitochondrial RNA-binding protein 1b) (At-mRBP1b)	Q9LIS2	I1LN27	0.1983	#N/A	#N/A	0	#N/A	#N/A	#N/A	#N/A	#N/A	#N/A	#N/A	#N/A	#N/A	#N/A	#N/A	#N/A	#N/A	O45712	1	#N/A	#N/A	#N/A	#N/A	0	#N/A	#N/A	#N/A
AT3G44310.1	Nitrilase 1 (EC 3.5.5.1)	P32961	#N/A	#N/A	#N/A	#N/A	#N/A	#N/A	#N/A	#N/A	#N/A	#N/A	#N/A	#N/A	#N/A	#N/A	#N/A	#N/A	#N/A	#N/A	Q23384	1	#N/A	#N/A	#N/A	#N/A	0	#N/A	#N/A	#N/A
AT3G46740.1	Protein TOC75-3, chloroplastic (75 kDa translocon at the outer-envelope-membrane of chloroplasts 3) (AtTOC75-III)	Q9STE8	I1M4Y9	1	K4C9Z6	1	F6GUY8	1	M0V5H1	1	Q84Q83	1	C5WQ18	1	I1H712	1	#N/A	#N/A	#N/A	#N/A	#N/A	#N/A	#N/A	#N/A	#N/A	#N/A	#N/A	#N/A	#N/A	#N/A
AT3G49430.1	Serine/arginine-rich splicing factor SR34A (At-SR34A) (At-SRp34A) (AtSR34A) (SER/ARG-rich protein 34A)	A2RVS6	I1JYJ0	1	K4BI15	1	E0CVB9	1	M0VQD4	1	#N/A	#N/A	#N/A	#N/A	#N/A	#N/A	#N/A	#N/A	#N/A	#N/A	0	#N/A	0	#N/A	0	#N/A	#N/A	#N/A	0	#N/A
AT3G49601.1	Pre-mRNA-splicing factor	B3H6J5	K7M6I8	1	K4CMG4	1	F6H2X4	1	M0X9Z1	1	Q7XPE2	1	C5XYK8	1	I1J1K4	1	#N/A	#N/A	E1Z5M0	1	Q9U213	1	#N/A	#N/A	Q80WV7	1	#N/A	#N/A	#N/A	#N/A
AT3G52880.2	Monodehydroascorbate reductase 1	F4J849	#N/A	#N/A	#N/A	#N/A	#N/A	#N/A	#N/A	#N/A	#N/A	#N/A	#N/A	#N/A	#N/A	#N/A	A8JDG4	1	E1ZGZ0	1	#N/A	#N/A	#N/A	#N/A	#N/A	#N/A	#N/A	#N/A	#N/A	#N/A
AT3G54670.3	Structural maintenance of chromosomes protein 1 (SMC protein 1) (SMC-1) (Chromosome segregation protein SMC-1) (Cohesin complex subunit SMC-1) (Protein TITAN8)	Q6Q1P4	I1LYK3	1	K4CAP2	1	F6HZK4	1	M0X823	1	Q0ILJ2	1	C5YMP7	1	I1I069	1	#N/A	#N/A	#N/A	#N/A	O01789	1	Q9VCD8	1	Q9CU62	1	P32908	1	Q14683	1
AT3G55460.1	Serine/arginine-rich SC35-like splicing factor SCL30 (At-SCL30) (AtSCL30) (SC35-like splicing factor 30) (Serine/arginine-rich splicing factor 30)	Q8L3X8	#N/A	#N/A	#N/A	#N/A	#N/A	#N/A	#N/A	#N/A	#N/A	#N/A	#N/A	#N/A	#N/A	#N/A	#N/A	#N/A	#N/A	#N/A	#N/A	#N/A	#N/A	#N/A	#N/A	#N/A	#N/A	#N/A	#N/A	#N/A
AT3G56240.1	Copper transport protein CCH (Copper chaperone CCH)	O82089	I1JFN3	1	K4D4Y1	1	D7UBY5	1	M0X5W2	1	Q6H759	1	C5XTE0	1	I1GYH7	1	#N/A	#N/A	#N/A	#N/A	#N/A	#N/A	#N/A	#N/A	#N/A	#N/A	#N/A	#N/A	O00244	1
AT3G57610.1	Adenylosuccinate synthetase, chloroplastic (AMPSase) (AdSS) (EC 6.3.4.4) (IMP--aspartate ligase)	Q96529	I1JNF2	1	K4D2S2	1	D7TI00	1	M0UXT0	1	Q851S8	1	C5WNV2	1	I1GPB4	1	#N/A	#N/A	#N/A	#N/A	P91134	1	Q9Y0Y2	1	P28650	1	P80210	1	Q8N142	1
AT3G58570.1	DEAD-box ATP-dependent RNA helicase 52 (EC 3.6.4.13)	Q9M2F9	0	#N/A	0	#N/A	0	#N/A	0	#N/A	0	#N/A	0	#N/A	0	#N/A	#N/A	#N/A	#N/A	#N/A	0	#N/A	0	#N/A	Q62095	0.8249	0	#N/A	0	#N/A
AT3G58610.1	Ketol-acid reductoisomerase, chloroplastic (EC 1.1.1.86) (Acetohydroxy-acid reductoisomerase) (Alpha-keto-beta-hydroxylacyl reductoisomerase)	Q05758	I1M3M4	1	K4CFM5	1	A5AGN5	1	M0UG79	1	Q5VPB9	1	C5XF87	1	I1HPY8	1	A8IAT4	1	E1ZG55	1	#N/A	#N/A	#N/A	#N/A	#N/A	#N/A	P06168	1	#N/A	#N/A
AT3G62360.1	Carbohydrate-binding-like fold (Putative uncharacterized protein T12C14_60)	Q9LZQ4	I1NBD7	1	K4C3Y3	1	D7U2J9	1	M0X9A4	1	#N/A	#N/A	C5XI54	1	I1HET9	1	#N/A	#N/A	#N/A	#N/A	H2KYE0	1	A1Z843	1	Q6GQT9	1	#N/A	#N/A	P69849	1
AT3G63460.1	Protein transport protein SEC31 homolog B (SEC31-like protein B)	Q8L611	I1L5K0	1	K4AYJ2	1	F6HHX2	1	M0UFE4	1	Q0D3Z9	1	C5X458	1	I1GRM3	1	A8J5T5	1	E1ZB08	1	G5EFY6	1	A1Z7J6	1	Q3UPL0	1	P38968	1	O94979	1
AT4G00830.1	RNA recognition motif-containing protein	F4JHN3	I1JS33	1	K4CY98	1	D7U819	1	F2DIA6	1	Q53JL6	1	C5YM16	1	I1I0H3	1	#N/A	#N/A	E1ZSC3	1	Q9NLD1	1	#N/A	#N/A	Q8VHM5	1	#N/A	#N/A	O43390	1
AT4G09320.1	Nucleoside diphosphate kinase 1 (EC 2.7.4.6) (Nucleoside diphosphate kinase I) (NDK I) (NDP kinase I) (NDPK I)	P39207	I1KJI7	1	K4AYT8	1	A5B878	1	F2CXV3	1	Q7XC37	1	C5WRH5	1	I1I679	1	#N/A	#N/A	#N/A	#N/A	#N/A	#N/A	P08879	1	#N/A	#N/A	#N/A	#N/A	#N/A	#N/A
AT4G16280.2	Flowering time control protein FCA	O04425	I1MRT0	1	K4AW53	1	F6H711	1	M0X5X4	1	Q6K271	1	#N/A	#N/A	I1IIW8	1	#N/A	#N/A	#N/A	#N/A	#N/A	#N/A	#N/A	#N/A	#N/A	#N/A	#N/A	#N/A	#N/A	#N/A
AT4G16830.1	RGG repeats nuclear RNA binding protein A (AtRGGA)	O23523	C6TH20	1	K4AYW0	1	D7TGB6	1	0	#N/A	Q6L561	1	C5YWY3	0.3384	I1HR25	1	#N/A	#N/A	#N/A	#N/A	#N/A	#N/A	D2A6L8	0.1603	0	#N/A	#N/A	#N/A	#N/A	#N/A
AT4G17520.1	RGG repeats nuclear RNA binding protein B	O23593	#N/A	#N/A	#N/A	#N/A	#N/A	#N/A	M0WMM0	0.4238	Q6I5H3	0.4888	C5YUG0	0.5677	#N/A	#N/A	#N/A	#N/A	#N/A	#N/A	#N/A	#N/A	Q9V426	1	Q9CY58	1	#N/A	#N/A	#N/A	#N/A
AT4G19610.1	Nucleotide/nucleic acid binding protein	F4JT92	K7M6Z9	1	K4BA64	1	F6HEY0	1	M0VC88	1	Q7X8Z7	1	C5YFN6	1	I1J1N7	1	#N/A	#N/A	E1Z473	1	Q9XU67	1	Q9VT19	1	Q8R3C6	1	Q06106	1	Q9Y4C8	1
AT4G19880.2	Glutathione S-transferase family protein	F4JU03	I1NDD4	1	K4B7M2	1	F6HFS2	1	M0XW65	1	Q6EQX0	1	#N/A	#N/A	I1HZR7	1	A8IVD4	1	E1Z8R3	1	#N/A	#N/A	#N/A	#N/A	#N/A	#N/A	Q04806	0.5098	#N/A	#N/A
AT4G20850.1	Tripeptidyl-peptidase 2 (EC 3.4.14.10) (Tripeptidyl-peptidase II) (TPPII)	F4JVN6	#N/A	#N/A	#N/A	#N/A	#N/A	#N/A	#N/A	#N/A	#N/A	#N/A	#N/A	#N/A	#N/A	#N/A	#N/A	#N/A	#N/A	#N/A	#N/A	#N/A	#N/A	#N/A	#N/A	#N/A	#N/A	#N/A	#N/A	#N/A
AT4G24770.1	31 kDa ribonucleoprotein, chloroplastic (RNA-binding protein 1/2/3) (AtRBP33) (RNA-binding protein CP31A) (RNA-binding protein RNP-T) (RNA-binding protein cp31)	Q04836	C6TIJ0	1	K4BK45	1	F6HUS8	1	M0VG02	1	Q650W6	1	C5X5U3	1	I1I9E3	1	#N/A	#N/A	#N/A	#N/A	#N/A	#N/A	#N/A	#N/A	#N/A	#N/A	#N/A	#N/A	#N/A	#N/A
AT4G25730.1	Putative rRNA methyltransferase (EC 2.1.1.-) (2'-O-ribose RNA methyltransferase SPB1 homolog)	F4JTD2	I1LJC4	1	K4D732	1	F6I0L2	1	#N/A	#N/A	Q0DFV9	1	C5YVX0	1	I1HGA5	1	#N/A	#N/A	#N/A	#N/A	Q9N5N9	1	Q9VXK5	1	Q9DBE9	1	#N/A	#N/A	Q8IY81	1
AT4G26780.1	GrpE protein homolog	Q8LB47	I1JJD4	1	K4DCY2	1	F6HET3	1	M0YSD4	1	Q6Z0G0	1	C5X8B2	1	I1I3B5	1	#N/A	#N/A	#N/A	#N/A	0	#N/A	P48604	1	Q99LP6	1	P38523	1	Q9HAV7	1
AT4G27000.1	Polyadenylate-binding protein RBP45C (Poly(A)-binding protein RBP45C) (RNA-binding protein 45C) (AtRBP45C)	Q93W34	#N/A	#N/A	K4CHD1	1	F6HEJ3	1	M0Z8K7	1	Q0DQQ8	1	C5WUD2	1	#N/A	#N/A	#N/A	#N/A	#N/A	#N/A	Q95QV8	1	#N/A	#N/A	#N/A	#N/A	0	#N/A	#N/A	#N/A
AT4G27500.1	Proton pump-interactor 1	O23144	I1M375	1	K4CGZ3	1	F6H241	1	#N/A	#N/A	Q6ZBF6	1	C5XAJ9	1	I1IPH3	1	#N/A	#N/A	#N/A	#N/A	#N/A	#N/A	#N/A	#N/A	#N/A	#N/A	#N/A	#N/A	#N/A	#N/A
AT4G28440.1	Uncharacterized protein At4g28440	O49453	#N/A	#N/A	#N/A	#N/A	#N/A	#N/A	#N/A	#N/A	#N/A	#N/A	#N/A	#N/A	I1HDQ6	1	A8IX19	1	E1ZEW8	1	#N/A	#N/A	#N/A	#N/A	#N/A	#N/A	#N/A	#N/A	#N/A	#N/A
AT4G31880.1	Putative uncharacterized protein At4g31880	Q8GUP3	K7KTE8	1	K4C7K0	1	D7SUX3	1	M0WRH9	1	Q0JBZ3	1	C5XXC4	1	I1IBI4	1	#N/A	#N/A	#N/A	#N/A	0	#N/A	#N/A	#N/A	#N/A	#N/A	0	#N/A	#N/A	#N/A
AT4G36020.1	Cold shock protein 1 (AtCSP1) (Cold shock domain-containing protein 1)	O65639	K7MH03	0.8512	K4BAP8	0.2797	0	#N/A	#N/A	#N/A	0	#N/A	0	#N/A	0	#N/A	#N/A	#N/A	#N/A	#N/A	0	#N/A	Q8T8R1	1	Q9D548	1	#N/A	#N/A	P62633	1
AT4G38600.1	E3 ubiquitin-protein ligase UPL3 (Ubiquitin-protein ligase 3) (EC 2.3.2.26) (HECT ubiquitin-protein ligase 3) (HECT-type E3 ubiquitin transferase UPL3) (Protein KAKTUS)	Q6WWW4	I1JSE2	1	K4B415	1	F6I105	1	M0ZFM9	1	Q6YU89	1	C5YD96	1	I1IWI7	1	#N/A	#N/A	#N/A	#N/A	Q18447	1	Q9VN58	1	G5E870	1	0	#N/A	Q14669	1
AT4G38630.1	26S proteasome non-ATPase regulatory subunit 4 homolog (26S proteasome regulatory subunit RPN10) (AtRPN10) (26S proteasome regulatory subunit S5A homolog) (Multiubiquitin chain-binding protein 1) (AtMCB1)	P55034	I1J8K2	1	K4BAN9	1	D7SNX7	1	F2CWP9	1	O82143	1	C5WR06	1	I1H7I2	1	#N/A	#N/A	#N/A	#N/A	O61742	1	P55035	1	O35226	1	P38886	1	P55036	1
AT4G38740.1	Peptidyl-prolyl cis-trans isomerase CYP18-3 (PPIase CYP18-3) (EC 5.2.1.8) (Cyclophilin of 18 kDa 3) (Cyclosporin A-binding protein) (Rotamase cyclophilin-1)	P34790	#N/A	#N/A	#N/A	#N/A	0	#N/A	0	#N/A	0	#N/A	B3GQV9	0.678	0	#N/A	#N/A	#N/A	#N/A	#N/A	P52015	0.4143	P25007	1	Q99KR7	1	P14832	1	A2BFH1	0.4222
AT4G39260.1	Glycine-rich RNA-binding protein 8 (AtGR-RBP8) (AtRBG8) (Glycine-rich protein 8) (AtGRP8) (Protein COLD, CIRCADIAN RHYTHM, AND RNA BINDING 1) (Protein CCR1)	Q03251	K7KHJ7	0.2804	0	#N/A	0	#N/A	#N/A	#N/A	Q10FE7	0.0932	0	#N/A	I1GPP5	1	#N/A	#N/A	#N/A	#N/A	0	#N/A	0	#N/A	Q60990	0.2953	0	#N/A	Q14011	1
AT4G39730.1	PLAT domain-containing protein 1 (AtPLAT1) (PLAT domain protein 1)	O65660	I1LNL7	1	K4BSP6	1	0	#N/A	M0W7R6	1	Q6ZGP5	1	C5XYN8	1	I1IYE3	1	#N/A	#N/A	#N/A	#N/A	#N/A	#N/A	#N/A	#N/A	#N/A	#N/A	#N/A	#N/A	#N/A	#N/A
AT5G02530.1	THO complex subunit 4B (ALYREF homolog 2) (AtALY2)	Q8L719	#N/A	#N/A	#N/A	#N/A	#N/A	#N/A	M0W0G3	1	0	#N/A	#N/A	#N/A	I1IVC3	1	#N/A	#N/A	E1ZBK8	1	O62183	0.2551	Q9V3E7	1	O08583	1	0	#N/A	Q86V81	1
AT5G03740.1	Histone deacetylase HDT3 (HD-tuins protein 3) (Histone deacetylase 2c)	Q9LZR5	C6TC87	1	K4D3Z0	1	F6HKH5	1	M0YLR1	1	Q688F7	1	C5YUI2	1	I1HFN9	1	#N/A	#N/A	#N/A	#N/A	#N/A	#N/A	#N/A	#N/A	#N/A	#N/A	#N/A	#N/A	#N/A	#N/A
AT5G04280.1	Glycine-rich RNA-binding protein RZ1C (AtRZ-1C)	Q8RWN5	I1LEZ0	1	K4BHI6	1	F6HNC0	1	M0XEV2	1	Q7XI13	1	C5XB79	1	I1GPK4	1	#N/A	#N/A	#N/A	#N/A	#N/A	#N/A	Q8IMV6	1	Q9WV02	1	#N/A	#N/A	P38159	1
AT5G04430.2	Protein BTR1 (Binding to ToMV RNA 1)	Q9LZ82	#N/A	#N/A	#N/A	#N/A	#N/A	#N/A	#N/A	#N/A	#N/A	#N/A	#N/A	#N/A	#N/A	#N/A	#N/A	#N/A	#N/A	#N/A	#N/A	#N/A	#N/A	#N/A	#N/A	#N/A	#N/A	#N/A	#N/A	#N/A
AT5G04590.1	Assimilatory sulfite reductase (ferredoxin), chloroplastic (AtSiR) (EC 1.8.7.1) (Sulfite reductase (ferredoxin))	Q9LZ66	I1LP98	1	H6WYS2	1	D7SL30	1	#N/A	#N/A	Q60EA3	1	C5Z0R1	1	I1HHW2	1	#N/A	#N/A	#N/A	#N/A	#N/A	#N/A	#N/A	#N/A	#N/A	#N/A	#N/A	#N/A	#N/A	#N/A
AT5G11880.1	Diaminopimelate decarboxylase 2, chloroplastic (DAP decarboxylase 2) (DAPDC 2) (EC 4.1.1.20)	Q94A94	C6TA11	1	0	#N/A	F6I0M3	1	0	#N/A	0	#N/A	0	#N/A	0	#N/A	#N/A	#N/A	#N/A	#N/A	O01579	0.0868	P40807	1	Q8BVM4	0.4174	P08432	1	Q96A70	0.4532
AT5G12250.1	Tubulin beta-6 chain (Beta-6-tubulin)	P29514	Q2TFP1	1	K4D2Y1	1	A5ATG8	1	A5CFY9	1	P45960	1	C5XMJ4	1	I1HI54	1	#N/A	#N/A	#N/A	#N/A	P41937	1	0	#N/A	Q9CWF2	1	P02557	1	Q9BVA1	1
AT5G13490.1	ADP,ATP carrier protein 2, mitochondrial (ADP/ATP translocase 2) (Adenine nucleotide translocator 2) (ANT 2)	P40941	I1KTM3	0.8425	K4D930	0.9237	F6HBF2	0.0703	0	#N/A	0	#N/A	#N/A	#N/A	I1ID96	1	#N/A	#N/A	#N/A	#N/A	G5EFU2	1	O62526	1	P51881	1	P18239	1	P05141	1
AT5G15970.1	Stress-induced protein KIN2 (Cold-induced protein COR6.6)	P31169	#N/A	#N/A	#N/A	#N/A	#N/A	#N/A	#N/A	#N/A	#N/A	#N/A	#N/A	#N/A	#N/A	#N/A	#N/A	#N/A	#N/A	#N/A	#N/A	#N/A	#N/A	#N/A	#N/A	#N/A	#N/A	#N/A	#N/A	#N/A
AT5G16470.1	C2H2 type zinc finger protein	Q9FFD8	K7MUG8	0.766	0	#N/A	0	#N/A	F2EAE6	1	0	#N/A	0	#N/A	I1GWW4	1	A8J518	1	E1ZM34	1	#N/A	#N/A	#N/A	#N/A	#N/A	#N/A	#N/A	#N/A	#N/A	#N/A
AT5G18550.1	Zinc finger CCCH domain-containing protein 58 (AtC3H58) (Zinc finger CCCH domain-containing protein ZFN-like 3)	Q6NPN3	K7MJK6	1	K4AX03	1	0	#N/A	M0XIS5	1	Q5NAW2	1	C5XFV7	0.2048	I1HE32	1	#N/A	#N/A	#N/A	#N/A	#N/A	#N/A	#N/A	#N/A	#N/A	#N/A	#N/A	#N/A	#N/A	#N/A
AT5G19350.1	Polyadenylate-binding protein RBP47B' (Poly(A)-binding protein RBP47B') (RNA-binding protein 47B') (AtRBP47B prime) (AtRBP47B')	Q8VXZ9	#N/A	#N/A	#N/A	#N/A	#N/A	#N/A	#N/A	#N/A	#N/A	#N/A	#N/A	#N/A	#N/A	#N/A	#N/A	#N/A	#N/A	#N/A	#N/A	#N/A	#N/A	#N/A	#N/A	#N/A	#N/A	#N/A	#N/A	#N/A
AT5G20890.1	T-complex protein 1 subunit beta (TCP-1-beta) (CCT-beta) (Chaperonin CCT2)	Q940P8	I1LRE4	1	K4DA57	1	F6H0C8	1	F2DRC5	1	Q6AV23	1	C5XFR5	1	I1HGE3	1	A8J524	1	E1ZFE4	1	P47207	1	Q9W392	1	P80314	1	P39076	1	P78371	1
AT5G22320.1	Leucine-rich repeat-containing protein, putative uncharacterized protein	Q9FMS0	C6TGI7	1	K4DA26	1	D7TCR0	1	M0YXR5	1	Q5JJV2	1	C5XJA7	1	I1HVI8	1	#N/A	#N/A	E1Z8R9	1	#N/A	#N/A	#N/A	#N/A	#N/A	#N/A	#N/A	#N/A	#N/A	#N/A
AT5G25280.1	Serine-rich protein-like protein	Q93WB2	K7KTG2	0.8315	K4C808	1	F6HCI1	0.2667	M0X817	1	0	#N/A	C5YHG9	1	I1IDJ4	1	#N/A	#N/A	#N/A	#N/A	#N/A	#N/A	#N/A	#N/A	#N/A	#N/A	#N/A	#N/A	#N/A	#N/A
AT5G26260.1	F9D12.8 protein (Putative uncharacterized protein At5g26260) (TRAF-like family protein)	O81493	#N/A	#N/A	#N/A	#N/A	#N/A	#N/A	0	#N/A	#N/A	#N/A	0	#N/A	0	#N/A	#N/A	#N/A	#N/A	#N/A	O17189	0.6266	#N/A	#N/A	#N/A	#N/A	#N/A	#N/A	#N/A	#N/A
AT5G27470.1	Serine--tRNA ligase, cytoplasmic (EC 6.1.1.11) (Seryl-tRNA synthetase) (SerRS) (Seryl-tRNA(Ser/Sec) synthetase)	Q39230	I1LBD0	1	K4B0S5	1	D7U1Z6	1	F2E941	1	Q10QF5	1	C5WTV8	1	I1HDY2	1	A8IRT6	1	E1ZAA4	1	Q18678	1	Q9VQL1	1	P26638	1	P07284	1	P49591	1
AT5G27700.1	40S ribosomal protein S21-2	Q3E902	C6SWG4	1	K4AWT4	1	F6I4M8	1	F2CS23	1	P35687	1	C5X0M4	1	I1GRA1	1	#N/A	#N/A	#N/A	#N/A	0	#N/A	0	#N/A	0	#N/A	Q3E754	0.9886	0	#N/A
AT5G40770.1	Prohibitin-3, mitochondrial (Atphb3) (Protein ENHANCED ETHYLENE RESPONSE 3)	O04331	I1KW20	1	K4D5I0	1	F6I5L8	1	F2DB00	1	Q6EP40	1	C5Y9W6	1	I1IYI9	1	#N/A	#N/A	#N/A	#N/A	Q9BKU4	1	P24156	1	0	#N/A	P40961	1	0	#N/A
AT5G43960.1	Nuclear transport factor 2 and RNA recognition motif domain-containing protein, putative uncharacterized protein	Q9FND0	I1JP73	1	K4CWC0	1	D7SZP2	1	#N/A	#N/A	Q6ZG86	1	#N/A	#N/A	I1I059	1	#N/A	#N/A	E1ZTH2	1	#N/A	#N/A	0	#N/A	0	#N/A	#N/A	#N/A	0	#N/A
AT5G46070.1	Guanylate-binding protein	F4KG14	I1M057	1	K4CY71	1	0	#N/A	M0V2X9	1	Q6K2Y3	1	C5YVJ3	1	I1HGG1	1	A8JA46	1	E1Z5A9	1	#N/A	#N/A	#N/A	#N/A	Q61107	1	#N/A	#N/A	P32456	1
AT5G48180.1	Nitrile-specifier protein 5 (AtNSP5)	Q93XW5	#N/A	#N/A	#N/A	#N/A	#N/A	#N/A	#N/A	#N/A	#N/A	#N/A	#N/A	#N/A	#N/A	#N/A	#N/A	#N/A	#N/A	#N/A	#N/A	#N/A	Q9W3D5	1	0	#N/A	#N/A	#N/A	Q6PID8	1
AT5G48480.1	Uncharacterized protein At5g48480	Q9LV66	C6SZI9	1	K4C3E2	1	F6I1Z8	1	#N/A	#N/A	#N/A	#N/A	#N/A	#N/A	#N/A	#N/A	#N/A	#N/A	#N/A	#N/A	#N/A	#N/A	#N/A	#N/A	#N/A	#N/A	#N/A	#N/A	#N/A	#N/A
AT5G48650.1	Nuclear transport factor 2 and RNA recognition motif domain-containing protein (Putative NTF2-containing RNA-binding protein)	Q84JH2	#N/A	#N/A	#N/A	#N/A	#N/A	#N/A	#N/A	#N/A	#N/A	#N/A	#N/A	#N/A	#N/A	#N/A	#N/A	#N/A	E1ZTH2	1	#N/A	#N/A	0	#N/A	0	#N/A	#N/A	#N/A	0	#N/A
AT5G50250.1	RNA-binding protein CP31B, chloroplastic	Q9FGS0	I1JXD6	0.6138	0	#N/A	F6GTQ4	0.2404	M0UYF5	0.1507	Q6ZJ16	0.1618	C5YN98	0.2182	I1ISY1	0.1263	#N/A	#N/A	#N/A	#N/A	#N/A	#N/A	#N/A	#N/A	#N/A	#N/A	#N/A	#N/A	#N/A	#N/A
AT5G54430.1	Universal stress protein PHOS32 (Phosphorylated protein of 32 kDa) (AtPHOS32)	Q8VYN9	0	#N/A	#N/A	#N/A	#N/A	#N/A	#N/A	#N/A	#N/A	#N/A	#N/A	#N/A	#N/A	#N/A	#N/A	#N/A	#N/A	#N/A	#N/A	#N/A	#N/A	#N/A	#N/A	#N/A	#N/A	#N/A	#N/A	#N/A
AT5G54810.1	Tryptophan synthase beta chain 1, chloroplastic (EC 4.2.1.20)	P14671	I1N0T6	0.6684	K4CXH1	1	F6H9B6	1	0	#N/A	0	#N/A	Q8W0T4	1	I1I0S0	1	#N/A	#N/A	#N/A	#N/A	#N/A	#N/A	#N/A	#N/A	#N/A	#N/A	P00931	1	#N/A	#N/A
AT5G54900.1	Polyadenylate-binding protein RBP45A (Poly(A)-binding protein RBP45A) (RNA-binding protein 45A) (AtRBP45A)	Q9FPJ8	#N/A	#N/A	0	#N/A	0	#N/A	F2DED2	1	Q10HZ8	1	0	#N/A	#N/A	#N/A	#N/A	#N/A	#N/A	#N/A	0	#N/A	#N/A	#N/A	#N/A	#N/A	Q00539	1	#N/A	#N/A
AT5G55530.1	C2 domain-containing protein	Q5HZ03	I1M6K2	1	K4CF08	1	F6HEM4	1	M0XV45	1	Q8H7W2	1	0	#N/A	I1H8N7	1	#N/A	#N/A	#N/A	#N/A	#N/A	#N/A	#N/A	#N/A	#N/A	#N/A	0	#N/A	#N/A	#N/A
AT5G56740.1	Histone acetyltransferase type B catalytic subunit (HAT B) (EC 2.3.1.48)	Q9FJT8	I1M828	1	K4B7J0	1	F6HGS1	1	M0YK53	1	Q6ES10	1	C5XAK6	1	I1IPI3	1	#N/A	#N/A	#N/A	#N/A	Q21484	1	Q0KIB3	1	Q8BY71	1	Q12341	1	O14929	1
AT5G60980.2	Nuclear transport factor 2 and RNA recognition motif domain-containing protein	Q9FME2	I1MT77	1	#N/A	#N/A	D7SIK4	1	M0XXY8	1	Q7XVK1	1	C5XSH4	1	I1IWV2	1	#N/A	#N/A	E1ZTH2	1	#N/A	#N/A	0	#N/A	P97379	1	#N/A	#N/A	Q9UN86	1
AT5G61030.1	Glycine-rich RNA-binding protein 3, mitochondrial (AtGR-RBP3) (AtRBG3) (Mitochondrial RNA-binding protein 2a) (At-mRBP2a)	Q9FNR1	C6TJN7	1	K4BC34	1	F6GSZ1	1	M0X3N7	1	Q2QQ97	1	C5XDU4	1	I1GSL7	1	#N/A	#N/A	#N/A	#N/A	#N/A	#N/A	#N/A	#N/A	#N/A	#N/A	0	#N/A	0	#N/A
AT5G66860.1	Ribosomal protein L25/Gln-tRNA synthetase	Q9FKZ4	I1K1R5	1	K4BCJ1	1	E0CVU5	1	#N/A	#N/A	#N/A	#N/A	C5WSB5	1	I1GQA9	1	#N/A	#N/A	#N/A	#N/A	#N/A	#N/A	#N/A	#N/A	#N/A	#N/A	#N/A	#N/A	#N/A	#N/A
ATMG00640.1	ATP synthase protein MI25 (ORF25)	Q04613	K7MMF4	1	#N/A	#N/A	#N/A	#N/A	#N/A	#N/A	Q8HCR5	1	C6JSF3	1	I1H0E8	1	#N/A	#N/A	#N/A	#N/A	#N/A	#N/A	#N/A	#N/A	#N/A	#N/A	#N/A	#N/A	#N/A	#N/A
